# Supplementary material for: VTRNA2-1: Genetic Variation, Heritable Methylation and Disease Association
Source: Int J Mol Sci. 2021 Mar 3;22(5):2535. doi: 10.3390/ijms22052535 (PMC7961504; doi:10.3390/ijms22052535)
Supplement: Supplementary file 1 [file ijms-22-02535-s001.xlsx]

## Sheet: ST1_cg06536614_Mval
CHR	POS	ID	REF	ALT	A1	N	BETA	SE	T_STAT	Pval	R2	MAF	Gene
1	203957983	1:203957983	TA	T	T	4373	-1.07285	0.192873	-5.56249	2.81833e-08	0.007029	0.003087	NA
20	4247308	rs34101599	G	A	A	4461	-1.56745	0.28782	-5.44595	5.42998e-08	0.006607	0.001345	NA
1	203945610	rs543071147	T	C	C	4374	-1.08057	0.200531	-5.38855	7.47666e-08	0.006598	0.002858	NA
8	109495433	rs147883351	C	T	T	4460	-0.846256	0.158259	-5.34729	9.37481e-08	0.006373	0.004484	EMC2
6	101598390	rs185448797	A	G	G	4392	-1.59497	0.300968	-5.29948	1.21825e-07	0.006357	0.001252	NA
6	101315554	rs369966818	G	A	A	4397	-1.59446	0.301032	-5.29665	1.23713e-07	0.006343	0.001251	ASCC3
6	101440027	rs376275412	C	T	T	4392	-1.59439	0.301023	-5.29659	1.2376e-07	0.00635	0.001252	NA
19	10232490	rs201670551	A	T	T	4454	-1.36339	0.25789	-5.2867	1.30506e-07	0.006239	0.001684	NA
19	10259350	rs77540910	C	G	G	4388	-1.46243	0.277044	-5.27869	1.36401e-07	0.006313	0.001481	DNMT1
8	69518878	rs190759714	G	A	A	4387	-1.44031	0.276965	-5.20034	2.07985e-07	0.006129	0.001482	C8orf34
7	124151887	rs139343005	A	G	G	4444	-1.15855	0.222861	-5.19854	2.0988e-07	0.006047	0.00225	NA
4	165754213	rs375851965	A	G	G	4409	-1.63026	0.316043	-5.15836	2.6006e-07	0.006002	0.001134	NA
12	97050339	rs147371309	A	G	G	4313	-0.971288	0.189186	-5.13403	2.96098e-07	0.006077	0.003246	C12orf55
12	97041195	rs190765086	G	T	T	4311	-0.970939	0.189256	-5.1303	3.02008e-07	0.006071	0.003248	C12orf55
11	21180080	rs77344244	A	G	G	4399	-1.29052	0.257992	-5.00218	5.88967e-07	0.005658	0.001705	NELL1
6	80442923	rs187202791	G	A	A	4401	-1.29144	0.258181	-5.00209	5.89228e-07	0.005656	0.001704	NA
4	451298	rs183242187	C	T	T	4402	-1.66009	0.333234	-4.98175	6.5427e-07	0.005609	0.001022	ZNF721
6	115979847	rs115242576	G	A	A	4396	-1.17257	0.23557	-4.97759	6.68461e-07	0.005607	0.002047	NA
12	97302752	rs559713761	C	T	T	4274	-0.876331	0.176982	-4.95152	7.6477e-07	0.005706	0.003744	NEDD1
20	13571340	rs146192702	C	T	T	4396	-1.5659	0.31644	-4.94849	7.7591e-07	0.005542	0.001137	TASP1
22	29962393	rs147117907	G	A	A	4235	-1.42648	0.288575	-4.94317	7.98346e-07	0.005739	0.001417	NIPSNAP1
9	29036544	rs183094516	C	A	A	4372	-1.47966	0.301107	-4.91407	9.24721e-07	0.005496	0.001258	NA
9	28849681	rs182852960	G	T	T	4375	-1.47935	0.30113	-4.91266	9.31333e-07	0.005489	0.001257	NA
12	19101765	rs58651897	C	G	G	4408	-0.663715	0.135677	-4.89188	1.03441e-06	0.005402	0.006239	NA
5	131731026	rs138469584	G	A	A	4500	-0.957049	0.196189	-4.8782	1.10755e-06	0.005263	0.002889	SLC22A5
16	57699954	rs549031884	G	A	A	4417	-0.837361	0.171898	-4.87126	1.14772e-06	0.005346	0.003849	NA
10	129116894	rs2720978	T	C	C	4396	-1.29934	0.267455	-4.85819	1.2259e-06	0.005343	0.001592	DOCK1
12	96858801	rs190255962	A	G	G	4356	-1.13488	0.235007	-4.82911	1.41849e-06	0.005328	0.002066	NA
12	97289404	rs145722361	C	T	T	4296	-0.946765	0.19619	-4.82574	1.44323e-06	0.005394	0.003026	NA
7	24624910	rs141732911	A	G	G	4434	-1.04951	0.218201	-4.80982	1.56079e-06	0.005193	0.002368	MPP6
7	24603731	rs78691206	G	C	C	4432	-1.04921	0.218228	-4.80783	1.57632e-06	0.005191	0.002369	NA
4	152586163	rs184517940	G	A	A	4408	-1.59836	0.333023	-4.79957	1.64271e-06	0.005201	0.001021	NA
4	152590615	rs183178556	G	A	A	4408	-1.59836	0.333023	-4.79957	1.64271e-06	0.005201	0.001021	NA
8	40042625	rs2929121	T	C	C	4394	-1.51636	0.31623	-4.79511	1.67966e-06	0.005208	0.001138	NA
12	117906328	rs192879396	A	G	G	4467	-0.636002	0.132743	-4.79123	1.71137e-06	0.005115	0.006156	KSR2
13	99791585	rs186500536	A	G	G	4390	-1.59471	0.333652	-4.77957	1.81416e-06	0.005179	0.001025	NA
4	168954543	rs141381411	G	GA	GA	4114	-1.11677	0.234269	-4.76702	1.93431e-06	0.005496	0.002188	NA
7	123993574	rs148731468	T	C	C	4457	-1.01386	0.212847	-4.76332	1.96488e-06	0.005067	0.002468	NA
3	173903672	rs1345536	A	C	C	4385	-0.108938	0.0228749	-4.76234	1.97538e-06	0.005148	0.3281	NLGN1
17	40585877	rs7208107	A	G	G	4500	-0.18325	0.0385316	-4.75583	2.03817e-06	0.005003	0.08256	NA
17	40589974	rs4796656	C	T	T	4496	-0.183548	0.0386126	-4.75358	2.06097e-06	0.005003	0.08218	NA
3	173903663	rs5006276	T	G	G	4387	-0.108709	0.0228704	-4.75325	2.06585e-06	0.005126	0.3281	NLGN1
3	173903666	rs5006277	G	A	A	4387	-0.108709	0.0228704	-4.75325	2.06585e-06	0.005126	0.3281	NLGN1
5	131660009	rs150937166	G	A	A	4387	-0.898882	0.18918	-4.75146	2.08415e-06	0.005122	0.003191	NA
1	101856399	rs75337081	G	A	A	4112	-1.56676	0.330533	-4.74009	2.20852e-06	0.005437	0.001094	NA
11	21188527	rs79624401	G	A	A	4482	-1.18318	0.249734	-4.73776	2.22786e-06	0.004985	0.001785	NELL1
3	133857802	rs4854616	G	A	A	4404	-1.11513	0.235379	-4.7376	2.23075e-06	0.005073	0.002044	RYK
4	150800470	rs72728523	A	T	T	4449	-0.826361	0.174438	-4.73727	2.23373e-06	0.005021	0.003709	NA
11	21188469	rs16907595	C	T	T	4469	-1.1828	0.249704	-4.73682	2.23828e-06	0.004998	0.00179	NELL1
11	21188630	rs78237026	A	G	G	4408	-1.1836	0.249963	-4.73509	2.25838e-06	0.005063	0.001815	NELL1
11	21187363	rs148129646	C	T	T	4407	-1.18346	0.249982	-4.7342	2.26824e-06	0.005062	0.001815	NELL1
7	10392295	rs561516300	T	C	C	4168	-1.5629	0.331161	-4.71944	2.44252e-06	0.005318	0.00108	NA
8	60228176	rs75577417	T	A	A	4154	-0.443063	0.0938894	-4.71899	2.4482e-06	0.005335	0.01396	NA
4	153153889	rs185613487	A	C	C	4410	-1.57226	0.333264	-4.71776	2.45835e-06	0.005024	0.00102	NA
9	115875113	rs185859466	G	A	A	4375	-1.49068	0.3161	-4.71585	2.48201e-06	0.00506	0.001143	NA
12	19102838	rs12310273	A	G	G	4388	-0.616533	0.131148	-4.70104	2.66781e-06	0.005013	0.006723	NA
6	51039090	rs147072933	G	A	A	4371	-1.55947	0.332177	-4.69469	2.75188e-06	0.005019	0.00103	NA
6	51028892	rs149652483	G	A	A	4371	-1.55886	0.332326	-4.69075	2.80522e-06	0.005011	0.00103	NA
20	4176961	rs1487832212	G	C	C	4467	-0.803616	0.171767	-4.67851	2.97507e-06	0.004878	0.003806	NA
17	40594622	rs66855111	C	A	A	4436	-0.187946	0.0401798	-4.67763	2.98848e-06	0.00491	0.07563	NA
14	103733806	rs183902979	G	C	C	4408	-0.901409	0.192886	-4.67326	3.05301e-06	0.004932	0.003063	NA
14	103737065	rs189701778	G	A	A	4406	-0.901091	0.192909	-4.67107	3.08559e-06	0.00493	0.003064	NA
17	40585971	rs34766655	T	A	A	4446	-0.186192	0.039921	-4.66402	3.19197e-06	0.004871	0.0767	NA
9	115819109	rs117784389	G	T	T	4391	-1.47216	0.315658	-4.66376	3.19711e-06	0.004931	0.001139	NA
12	19099099	12:19099099	AT	A	A	4420	-0.631864	0.135623	-4.65898	3.27128e-06	0.004889	0.006222	NA
17	40583824	rs67613124	G	A	A	4445	-0.185972	0.0399226	-4.65831	3.28128e-06	0.00486	0.07672	NA
17	40583620	rs34459547	T	C	C	4444	-0.18578	0.0399251	-4.6532	3.3633e-06	0.004851	0.07673	NA
7	151500981	rs190303744	G	A	A	4388	-1.54726	0.332647	-4.65135	3.39481e-06	0.004909	0.001026	PRKAG2
21	23870005	rs145974929	C	T	T	4353	-0.724713	0.156099	-4.64264	3.54125e-06	0.004929	0.004709	NA
7	24079280	rs187012269	C	T	T	4444	-0.752352	0.162418	-4.6322	3.7214e-06	0.004807	0.004275	NA
14	21184629	rs76672847	C	A	A	4393	-1.0647	0.229851	-4.63214	3.72375e-06	0.004863	0.002163	NA
8	116998024	rs141979201	C	T	T	4403	-1.12269	0.242707	-4.62573	3.84008e-06	0.004838	0.001931	LINC00536
3	1193214	3:1193214	TC	T	T	4310	-0.830991	0.179875	-4.61984	3.95252e-06	0.00493	0.003596	CNTN6
6	107140764	rs76688359	C	T	T	4401	-0.370698	0.0802672	-4.61831	3.97929e-06	0.004825	0.01795	NA
17	40574520	rs7222739	C	G	G	4429	-0.183702	0.039811	-4.61436	4.05454e-06	0.004787	0.07812	PTRF
20	2870893	rs191424193	G	A	A	4297	-0.890671	0.19329	-4.60794	4.18464e-06	0.004919	0.003142	PTPRA
4	164213859	rs188305669	C	T	T	4437	-0.748336	0.162453	-4.60647	4.21049e-06	0.004762	0.004282	NA
11	123395713	rs4936823	T	G	G	3764	-0.121508	0.0263778	-4.60644	4.2318e-06	0.005609	0.2495	NA
15	55476126	rs1430035378	TA	T	T	4463	-1.00215	0.217909	-4.59894	4.36408e-06	0.004719	0.002353	RSL24D1
5	135414280	rs2190622	A	G	G	4499	0.100105	0.0218132	4.58921	4.57054e-06	0.004661	0.3621	NA
5	135414455	rs4246798	A	G	G	4492	0.100329	0.0218631	4.58895	4.57629e-06	0.004668	0.3612	NA
17	69422300	rs370450593	G	C	C	4366	-1.32595	0.28914	-4.58584	4.6483e-06	0.004796	0.001374	NA
20	43559043	rs3746580	G	T	T	4454	-0.112346	0.0245106	-4.58354	4.69688e-06	0.004697	0.2525	PABPC1L
19	6710428	rs1357604801	TAAAG	T	T	4388	-1.32259	0.288553	-4.58355	4.69867e-06	0.004767	0.001367	C3
2	204823651	rs74454435	A	G	G	4364	-1.11258	0.242752	-4.58318	4.70767e-06	0.004792	0.001948	ICOS
3	46990547	rs189369713	G	T	T	4329	-1.10739	0.24168	-4.58203	4.73449e-06	0.004829	0.001964	CCDC12
17	40571191	rs8079484	G	A	A	4411	-0.182346	0.0398227	-4.57895	4.80202e-06	0.004733	0.07821	PTRF
10	45450026	rs11239292	C	T	T	4431	-0.455397	0.0996572	-4.56964	5.01865e-06	0.004693	0.01162	TMEM72-AS1
6	106965240	rs183339009	T	C	C	3791	-0.492619	0.107865	-4.56699	5.10497e-06	0.005475	0.01161	AIM1
17	40571267	rs8065007	C	T	T	4412	-0.181812	0.0398382	-4.56378	5.16075e-06	0.004701	0.0782	PTRF
2	147485318	rs578235523	A	G	G	4394	-1.52131	0.333516	-4.56142	5.21936e-06	0.004715	0.001024	NA
2	131043458	rs148258471	G	A	A	4397	-1.44045	0.316053	-4.55761	5.31422e-06	0.004704	0.001137	NA
5	135414510	rs4246799	G	A	A	4489	0.0996906	0.0218765	4.55697	5.32765e-06	0.004607	0.3609	NA
2	131053216	rs75066561	C	T	T	4396	-1.44036	0.316084	-4.5569	5.3322e-06	0.004704	0.001137	NA
6	80065882	rs142310845	G	C	C	4397	-0.972987	0.213525	-4.55679	5.33497e-06	0.004702	0.002502	NA
5	135415726	rs2346019	A	G	G	4388	0.101005	0.0221707	4.55578	5.36087e-06	0.00471	0.361	NA
2	131054842	2:131054842	CA	C	C	4400	-1.43998	0.316329	-4.55217	5.45292e-06	0.00469	0.001136	NA
1	55184959	rs12144623	G	T	T	4383	-0.970262	0.213171	-4.55157	5.46895e-06	0.004707	0.00251	MROH7-TTC4
4	21912703	rs77911137	G	T	T	4102	-0.421091	0.0925267	-4.55102	5.49322e-06	0.005026	0.01451	KCNIP4
2	220335839	rs539847835	G	T	T	4132	-1.50887	0.331699	-4.54892	5.54694e-06	0.004985	0.001089	SPEG

## Sheet: ST2_cg06536614_RINTval
CHR	POS	ID	REF	ALT	A1	N	BETA	SE	T_STAT	Pval	R2	MAF	Gene
5	135414280	rs2190622	A	G	G	4499	0.117121	0.0217947	5.37383	8.09765e-08	0.006381	0.3621	NA
5	135414455	rs4246798	A	G	G	4492	0.117264	0.0218461	5.36772	8.37583e-08	0.006376	0.3612	NA
5	135414510	rs4246799	G	A	A	4489	0.116986	0.0218607	5.35144	9.16084e-08	0.006342	0.3609	NA
5	135415726	rs2346019	A	G	G	4388	0.118315	0.0221177	5.34936	9.27623e-08	0.006482	0.361	NA
5	135413026	rs7724672	A	G	G	4462	0.114481	0.0219484	5.21593	1.91189e-07	0.006063	0.3594	NA
5	135412675	rs35137944	A	G	G	4454	0.113921	0.0219764	5.18377	2.27076e-07	0.006	0.359	NA
5	135412195	rs10079215	A	G	G	4449	0.114098	0.0220139	5.18301	2.28017e-07	0.006005	0.3587	NA
5	135407572	rs4976470	A	G	G	4426	0.114637	0.0221258	5.18115	2.30336e-07	0.006031	0.3557	NA
5	135408325	rs4976471	T	A	A	4429	0.113527	0.0221133	5.1339	2.95978e-07	0.005918	0.3557	NA
5	135406658	rs2058043	A	G	G	4419	0.112854	0.0221592	5.09289	3.67338e-07	0.005838	0.3552	NA
5	135406894	rs2058042	G	A	A	4422	0.112808	0.0221615	5.09025	3.7244e-07	0.005828	0.3549	NA
5	135406534	rs7725447	G	A	A	4422	0.112451	0.0221619	5.07406	4.05383e-07	0.005791	0.3548	NA
5	135406459	rs7725702	C	G	G	4423	0.112313	0.0221536	5.06976	4.14599e-07	0.00578	0.355	NA
5	135409014	rs6861956	T	C	C	4434	0.111395	0.0221092	5.03839	4.88154e-07	0.005695	0.356	NA
17	40585877	rs7208107	A	G	G	4500	-0.18272	0.0385322	-4.74202	2.18145e-06	0.004974	0.08256	NA
20	4247308	rs34101599	G	A	A	4461	-1.35802	0.288396	-4.70887	2.56664e-06	0.004948	0.001345	NA
17	40589974	rs4796656	C	T	T	4496	-0.181816	0.0386188	-4.70797	2.57728e-06	0.004908	0.08218	NA
3	149381506	rs35094556	C	T	T	4345	0.145088	0.0309379	4.68963	2.82097e-06	0.005038	0.1364	WWTR1
3	149429361	rs4541351	C	T	T	4432	0.140354	0.0299668	4.68363	2.90275e-06	0.004927	0.1463	WWTR1
3	102884875	rs62271755	C	T	T	4353	0.505684	0.108332	4.66789	3.13459e-06	0.004983	0.009763	NA
3	59588815	rs779884642	GATTT	G	G	4372	-0.105446	0.0225965	-4.66649	3.15559e-06	0.004958	0.345	NA
6	101598390	rs185448797	A	G	G	4392	-1.40576	0.301387	-4.66431	3.18861e-06	0.004931	0.001252	NA
6	101440027	rs376275412	C	T	T	4392	-1.40468	0.301376	-4.66087	3.24206e-06	0.004924	0.001252	NA
6	101315554	rs369966818	G	A	A	4397	-1.40498	0.301464	-4.66053	3.24733e-06	0.004918	0.001251	ASCC3
3	149382418	rs6440630	C	G	G	4360	0.137409	0.0295621	4.64815	3.4482e-06	0.004933	0.1525	WWTR1
3	149427061	rs1197826453	C	CT	CT	4300	0.139246	0.0300678	4.63107	3.74523e-06	0.004965	0.1515	WWTR1
4	83111455	rs1491495743	G	GAA	GAA	4261	0.221024	0.0477945	4.62446	3.86707e-06	0.004996	0.0521	NA
17	40594622	rs66855111	C	A	A	4436	-0.184503	0.0402209	-4.58724	4.61525e-06	0.004723	0.07563	NA
3	149382573	rs1370560578	T	C	C	4365	0.135392	0.0295582	4.58053	4.76728e-06	0.004786	0.1528	WWTR1
7	151500981	rs190303744	G	A	A	4388	-1.51849	0.332366	-4.56874	5.04148e-06	0.004737	0.001026	PRKAG2
3	149422688	rs6440634	C	T	T	4462	0.135094	0.0295974	4.56437	5.14463e-06	0.004649	0.1505	WWTR1
3	149422784	rs4393851	T	C	C	4462	0.135094	0.0295974	4.56437	5.14463e-06	0.004649	0.1505	WWTR1
1	203957983	1:203957983	TA	T	T	4373	-0.880639	0.192972	-4.56355	5.16755e-06	0.004742	0.003087	NA
3	149404001	rs1435622	C	G	G	4462	0.135025	0.0296522	4.55361	5.41377e-06	0.004628	0.1477	WWTR1
3	149411191	rs35957818	C	T	T	4468	0.135401	0.0297481	4.55157	5.46615e-06	0.004617	0.1469	WWTR1
7	57261520	rs57293359	C	A	A	3790	0.257878	0.0568687	4.53463	5.94897e-06	0.005399	0.0405	MTND4P5
3	149382651	rs6804960	T	C	C	4368	0.133309	0.0295088	4.51758	6.42009e-06	0.004653	0.1532	WWTR1
8	109495433	rs147883351	C	T	T	4460	-0.715185	0.158374	-4.51579	6.47087e-06	0.004554	0.004484	EMC2
6	31220967	6:31220967	GAGGCCCTGGC	G	G	4489	-0.510633	0.113193	-4.51117	6.61174e-06	0.004515	0.008799	NA
17	40585971	rs34766655	T	A	A	4446	-0.180325	0.0399916	-4.50908	6.6785e-06	0.004554	0.0767	NA
5	135411281	rs11749522	C	T	T	4427	0.100923	0.0223938	4.50675	6.7528e-06	0.004569	0.3345	NA
3	149409620	rs34669213	G	A	A	4470	0.13393	0.0297407	4.50327	6.86199e-06	0.004518	0.1471	WWTR1
3	149382601	rs6440631	T	C	C	4367	0.132925	0.0295171	4.50334	6.86407e-06	0.004625	0.1531	WWTR1
4	83122253	rs6535332	C	T	T	4486	0.202484	0.0450186	4.49778	7.0401e-06	0.004491	0.05617	NA
4	83122034	rs2220725	C	T	T	4487	0.202454	0.0450131	4.49766	7.04401e-06	0.00449	0.05616	NA
17	40583824	rs67613124	G	A	A	4445	-0.179707	0.0399684	-4.49622	7.09345e-06	0.004529	0.07672	NA
4	83121564	rs4693434	C	T	T	4486	0.202373	0.0450181	4.49538	7.11978e-06	0.004487	0.05617	NA
17	40583620	rs34459547	T	C	C	4444	-0.179594	0.0399727	-4.49291	7.20421e-06	0.004524	0.07673	NA
3	59590945	rs9859997	G	A	A	4324	-0.102334	0.0227861	-4.4911	7.27055e-06	0.004645	0.3453	NA
4	83125281	rs13139349	G	A	A	4429	0.201782	0.0449991	4.48413	7.50629e-06	0.004521	0.05712	NA
4	180767588	rs7668696	T	C	C	4453	0.0950557	0.021232	4.47701	7.7589e-06	0.004483	0.4433	NA
17	40574520	rs7222739	C	G	G	4429	-0.178369	0.0398416	-4.47695	7.76211e-06	0.004507	0.07812	PTRF
3	149383985	rs2164342	G	A	A	4391	0.131032	0.0293143	4.46992	8.02232e-06	0.004532	0.1547	WWTR1
3	149383997	3:149383997	ATC	A	A	4391	0.131032	0.0293143	4.46992	8.02232e-06	0.004532	0.1547	WWTR1
1	208195111	rs56289838	A	G	G	4053	0.293543	0.0656721	4.46983	8.04227e-06	0.004908	0.02936	NA
5	135414866	rs17169806	C	T	T	4435	0.099798	0.0223617	4.4629	8.28641e-06	0.004473	0.3328	NA
5	135415300	rs2346018	C	A	A	4400	0.100262	0.0224723	4.4616	8.33817e-06	0.004506	0.3325	NA
3	149383850	rs2117753	A	G	G	4390	0.130809	0.0293232	4.46093	8.36481e-06	0.004515	0.1547	WWTR1
1	159927740	rs181024040	G	C	C	4363	-1.19128	0.267124	-4.45965	8.41598e-06	0.00454	0.001604	NA
4	83125198	rs7662005	G	A	A	4426	0.200753	0.0450412	4.4571	8.51314e-06	0.00447	0.05705	NA
1	159964442	rs182344113	C	G	G	4359	-1.19121	0.267274	-4.4569	8.52431e-06	0.004538	0.001606	NA
5	135415064	rs62365993	A	G	G	4426	0.0997906	0.0223926	4.45641	8.54022e-06	0.004469	0.3329	NA
17	52981853	rs12949718	C	T	T	4499	0.101311	0.0227433	4.45456	8.61073e-06	0.004393	0.3201	TOM1L1
4	83097699	rs2868335	T	G	G	4482	0.218775	0.0491256	4.45338	8.65884e-06	0.004407	0.04652	NA
9	28849681	rs182852960	G	T	T	4375	-1.33996	0.300981	-4.45197	8.72076e-06	0.004512	0.001257	NA
9	29036544	rs183094516	C	A	A	4372	-1.34039	0.301085	-4.45187	8.72467e-06	0.004515	0.001258	NA
13	69460494	rs113085474	T	G	G	4390	0.364314	0.0818381	4.45164	8.7331e-06	0.004496	0.01743	NA
4	83096397	rs10013956	C	T	T	4484	0.218553	0.049101	4.45109	8.75104e-06	0.004401	0.0465	NA
4	83122246	rs6535331	C	A	A	4486	0.200491	0.0450483	4.45058	8.77155e-06	0.004398	0.05606	NA
17	40571191	rs8079484	G	A	A	4411	-0.1775	0.0398851	-4.45028	8.78745e-06	0.004472	0.07821	PTRF
14	40788165	rs117016760	A	G	G	4410	-0.930798	0.209166	-4.45005	8.79681e-06	0.004472	0.002608	NA
3	149384373	rs7652675	T	C	C	4394	0.130321	0.0292973	4.44822	8.87243e-06	0.004485	0.1549	WWTR1
5	135418032	rs917303	G	A	A	4417	0.0994319	0.0223656	4.44575	8.97338e-06	0.004457	0.3413	NA
4	180764869	rs6552396	C	A	A	4500	0.0937593	0.0210965	4.44431	9.02961e-06	0.004372	0.444	NA
5	131660009	rs150937166	G	A	A	4387	-0.840782	0.189333	-4.44075	9.18523e-06	0.004477	0.003191	NA
4	83123069	rs13149208	A	C	C	4485	0.199918	0.0450483	4.43786	9.304e-06	0.004374	0.05608	NA
4	83123128	rs7669907	A	G	G	4485	0.199918	0.0450483	4.43786	9.304e-06	0.004374	0.05608	NA
4	83123129	rs376031527	G	C	C	4485	0.199918	0.0450483	4.43786	9.304e-06	0.004374	0.05608	NA
17	40571267	rs8065007	C	T	T	4412	-0.176992	0.0398985	-4.43607	9.38504e-06	0.004442	0.0782	PTRF
6	80442923	rs187202791	G	A	A	4401	-1.14425	0.258236	-4.43103	9.60653e-06	0.004443	0.001704	NA
10	64074686	rs56387257	A	G	G	4497	-0.250208	0.0564971	-4.42868	9.70619e-06	0.004344	0.03413	NA
10	64074689	rs56058692	C	T	T	4497	-0.250208	0.0564971	-4.42868	9.70619e-06	0.004344	0.03413	NA
10	64074412	rs10995114	C	T	T	4498	-0.25002	0.0564951	-4.42552	9.84869e-06	0.004337	0.03413	NA
10	64074965	rs10995115	C	A	A	4492	-0.250081	0.0565121	-4.42526	9.86099e-06	0.004343	0.03417	NA
10	64074970	rs10995116	A	G	G	4492	-0.250081	0.0565121	-4.42526	9.86099e-06	0.004343	0.03417	NA
10	64075041	rs10995117	T	A	A	4491	-0.249971	0.0565172	-4.42292	9.9682e-06	0.004339	0.03418	NA
2	204823651	rs74454435	A	G	G	4364	-1.07374	0.242808	-4.42218	1.00086e-05	0.004463	0.001948	ICOS
20	59802749	rs2427000	C	T	T	4500	0.109325	0.0247482	4.4175	1.02195e-05	0.00432	0.2427	NA
5	135410863	rs11742191	A	G	G	4425	0.098972	0.022411	4.41623	1.02837e-05	0.00439	0.3327	NA
5	140354629	rs115613317	G	A	A	4087	-0.298487	0.0675862	-4.4164	1.02957e-05	0.004752	0.02777	PCDHA1
2	68162418	rs147990405	T	C	C	4271	-0.481904	0.109191	-4.41341	1.04265e-05	0.004542	0.009951	NA
3	59583950	rs9870553	T	C	C	4416	-0.0992978	0.0225059	-4.41209	1.0482e-05	0.004391	0.3449	NA
3	149406490	rs34101350	G	T	T	4478	0.130581	0.0296596	4.40264	1.09435e-05	0.004312	0.1474	WWTR1
3	149402087	rs12491681	C	T	T	4492	0.130045	0.0296247	4.38976	1.16084e-05	0.004273	0.1472	WWTR1
20	59802310	rs6015935	G	A	A	4447	0.109117	0.0248685	4.38777	1.17174e-05	0.004313	0.2432	NA
4	83125498	rs11734390	G	C	C	4489	0.197226	0.0449754	4.3852	1.18535e-05	0.004267	0.05625	NA
8	69518878	rs190759714	G	A	A	4387	-1.21349	0.276932	-4.38192	1.20386e-05	0.00436	0.001482	C8orf34
8	40042625	rs2929121	T	C	C	4394	-1.38501	0.316298	-4.37881	1.22105e-05	0.004347	0.001138	NA
3	149385000	rs16862106	T	C	C	4407	0.127705	0.029179	4.3766	1.23334e-05	0.00433	0.1559	WWTR1
3	149385036	rs200886483	C	A	A	4407	0.127705	0.029179	4.3766	1.23334e-05	0.00433	0.1559	WWTR1

## Sheet: ST3_50kb_cg06536614_Mval
CHROM	POS	ID	REF	ALT	A1	N	BETA	SE	T_STAT	Pval	R2	MAF
5	135414280	rs2190622	A	G	G	4499	0.100105	0.0218132	4.58921	4.57054e-06	0.004661	0.3621
5	135414455	rs4246798	A	G	G	4492	0.100329	0.0218631	4.58895	4.57629e-06	0.004668	0.3612
5	135414510	rs4246799	G	A	A	4489	0.0996906	0.0218765	4.55697	5.32765e-06	0.004607	0.3609
5	135415726	rs2346019	A	G	G	4388	0.101005	0.0221707	4.55578	5.36087e-06	0.00471	0.361
5	135407572	rs4976470	A	G	G	4426	0.0991906	0.0221942	4.46921	8.04732e-06	0.004495	0.3557
5	135408325	rs4976471	T	A	A	4429	0.0988324	0.0221791	4.45611	8.55218e-06	0.004465	0.3557
5	135413026	rs7724672	A	G	G	4462	0.0979675	0.0220042	4.45221	8.70678e-06	0.004425	0.3594
5	135406658	rs2058043	A	G	G	4419	0.0981873	0.0222334	4.41621	1.02849e-05	0.004396	0.3552
5	135412675	rs35137944	A	G	G	4454	0.0972752	0.0220321	4.41517	1.03324e-05	0.00436	0.359
5	135412195	rs10079215	A	G	G	4449	0.0972264	0.022074	4.40457	1.08487e-05	0.004344	0.3587
5	135406894	rs2058042	G	A	A	4422	0.0977561	0.0222324	4.39701	1.12329e-05	0.004355	0.3549
5	135406459	rs7725702	C	G	G	4423	0.0974588	0.0222267	4.38477	1.18806e-05	0.00433	0.355
5	135406534	rs7725447	G	A	A	4422	0.0974401	0.0222304	4.38319	1.19668e-05	0.004328	0.3548
5	135409014	rs6861956	T	C	C	4434	0.09617	0.0221719	4.33748	1.47332e-05	0.004227	0.356
5	135422864	rs11242313	G	A	A	4452	0.0868281	0.0209333	4.14784	3.41885e-05	0.003851	0.4865
5	135422443	rs11242311	T	C	C	4465	0.0861965	0.0209203	4.12023	3.85358e-05	0.003789	0.4875
5	135403529	rs6899012	G	A	A	4498	0.0925989	0.0224907	4.1172	3.90387e-05	0.003756	0.3245
5	135435140	rs1544486	C	T	T	4286	0.0872955	0.0212562	4.10682	4.08631e-05	0.003922	0.4907
5	135404173	rs9986124	G	T	T	4479	0.0927898	0.0225975	4.1062	4.09397e-05	0.003752	0.3242
5	135402852	rs11956252	G	C	C	4492	0.092445	0.0225304	4.10312	4.14838e-05	0.003736	0.3241
5	135422738	rs10900844	A	G	G	4458	0.0857687	0.0209068	4.10243	4.16135e-05	0.003763	0.4867
5	135403745	rs74634331	AGTG	AG	AG	4491	0.0923806	0.0225333	4.09974	4.20932e-05	0.00373	0.3241
5	135422598	rs11242312	G	A	A	4467	0.0856849	0.0209024	4.09929	4.21783e-05	0.003749	0.4866
5	135423029	rs11242314	T	C	C	4433	0.0856193	0.0209349	4.08979	4.39429e-05	0.003761	0.4861
5	135429640	rs1558095	C	T	T	4394	0.0859495	0.021025	4.08797	4.4295e-05	0.003791	0.4876
5	135404613	rs9986287	T	C	C	4444	0.0927587	0.0227557	4.07628	4.65618e-05	0.003727	0.3236
5	135422507	rs34835264	G	GA	GA	4215	-0.0871004	0.0215194	-4.04752	5.26922e-05	0.003873	0.4994
5	135418032	rs917303	G	A	A	4417	0.090499	0.0223945	4.04113	5.40987e-05	0.003685	0.3413
5	135422698	rs10900843	G	A	A	4453	0.0844148	0.0209452	4.03028	5.66423e-05	0.003636	0.4861
5	135431590	rs1203219753	A	G	G	4387	0.0846201	0.0210267	4.02442	5.80788e-05	0.00368	0.4877
5	135419159	rs4976473	C	A	A	4488	0.0836222	0.0208617	4.00841	6.21223e-05	0.003569	0.4857
5	135424922	rs1465239	A	G	G	4422	0.0840652	0.0209804	4.00684	6.25487e-05	0.003619	0.4881
5	135418717	rs4976472	G	C	C	4478	0.0834429	0.0208878	3.99482	6.57825e-05	0.003553	0.4856
5	135424847	5:135424847	A	AAT	AAT	4420	0.0834571	0.0209647	3.98084	6.97746e-05	0.003574	0.4864
5	135417898	rs12653557	G	T	T	4435	0.0832377	0.0209863	3.96629	7.41529e-05	0.003536	0.4856
5	135427371	rs1974552	T	A	A	4348	0.0886061	0.0224509	3.94665	8.05026e-05	0.003571	0.3419
5	135415300	rs2346018	C	A	A	4400	0.0887484	0.0225146	3.94182	8.21227e-05	0.003521	0.3325
5	135424756	rs13186426	C	A	A	4396	0.0828181	0.0210564	3.93316	8.51285e-05	0.003508	0.4834
5	135414866	rs17169806	C	T	T	4435	0.0870549	0.0224001	3.88637	0.000103242	0.003396	0.3328
5	135415064	rs62365993	A	G	G	4426	0.087032	0.0224307	3.88004	0.000105959	0.003391	0.3329
5	135411281	rs11749522	C	T	T	4427	0.0870485	0.0224631	3.87518	0.000108088	0.003382	0.3345
5	135410863	rs11742191	A	G	G	4425	0.0867764	0.0224829	3.85967	0.000115161	0.003357	0.3327
5	135378781	rs3805700	A	G	G	4411	0.0927513	0.024122	3.8451	0.000122205	0.003342	0.2642
5	135420142	rs1491109311	C	CA	CA	3806	0.085241	0.0228954	3.72307	0.000199666	0.003631	0.4601
5	135406781	rs2881285	C	T	T	4391	0.0831444	0.0226862	3.66498	0.000250283	0.003051	0.3283
5	135427223	rs1334781812	G	A	A	4395	0.0767978	0.0209731	3.66173	0.000253462	0.003043	0.4957
5	135383893	rs2073511	T	C	C	4457	0.0878399	0.0240801	3.64782	0.000267501	0.002978	0.2613
5	135384845	rs1202766637	T	A	A	4461	0.0875051	0.0240519	3.63819	0.000277672	0.00296	0.2613
5	135383377	rs2073509	T	G	G	4455	0.0876363	0.0241	3.63636	0.00027964	0.002961	0.2612
5	135393197	rs6871571	A	G	G	4492	0.0869661	0.0239513	3.63095	0.000285526	0.002928	0.2605
5	135419341	rs13159052	A	C	C	4499	0.0754758	0.0208257	3.62416	0.000293106	0.002912	0.4942
5	135392426	rs4669	T	C	C	4500	0.086371	0.0238949	3.61462	0.00030408	0.002896	0.2612
5	135392735	rs7727725	T	A	A	4500	0.086371	0.0238949	3.61462	0.00030408	0.002896	0.2612
5	135380059	rs2074558	G	A	A	4416	0.0873863	0.0242266	3.60704	0.000313137	0.002939	0.2631
5	135417203	rs4976364	C	A	A	4406	0.0757644	0.021091	3.59226	0.000331407	0.002922	0.4943
5	135391947	rs2074811	T	C	C	4498	0.0857733	0.0238871	3.59079	0.000333204	0.00286	0.2613
5	135392102	rs2074810	T	C	C	4498	0.0857733	0.0238871	3.59079	0.000333204	0.00286	0.2613
5	135391326	rs6860369	A	G	G	4494	0.0855831	0.0239357	3.57554	0.000353182	0.002838	0.2608
5	135443623	rs740371	G	C	C	4490	-0.0742258	0.0207871	-3.57075	0.000359686	0.002833	0.4855
5	135442965	rs2006225	G	A	A	4499	-0.0741158	0.0207735	-3.5678	0.000363739	0.002823	0.4861
5	135383430	rs2073510	A	G	G	4446	0.0861265	0.0241827	3.56149	0.000372625	0.002846	0.2599
5	135386730	rs2237070	A	G	G	4441	0.08591	0.0241235	3.56126	0.000372954	0.002849	0.2599
5	135386800	rs2237072	C	T	T	4462	0.0859691	0.0241626	3.55794	0.000377658	0.00283	0.259
5	135385316	rs17169753	T	C	C	4468	0.0852791	0.0240207	3.55023	0.000388862	0.002814	0.2612
5	135385700	rs1060433	T	C	C	4471	0.0851731	0.0240095	3.54748	0.000392935	0.002808	0.2611
5	135387803	rs17169768	A	G	G	4488	0.0849502	0.0239773	3.54294	0.000399727	0.00279	0.2605
5	135388663	rs1054124	A	G	G	4489	0.0847865	0.0239736	3.53666	0.000409313	0.00278	0.2604
5	135380764	rs6897320	C	T	T	4429	0.0852087	0.0241661	3.52597	0.000426217	0.0028	0.2639
5	135386753	rs2237071	G	T	T	4435	0.0850685	0.0241662	3.52014	0.000435659	0.002787	0.2593
5	135384081	rs45554435	G	A	A	4437	0.0854194	0.0242801	3.51809	0.000439032	0.002783	0.2583
5	135378363	rs540142018	G	GA	GA	4347	0.0866941	0.0247438	3.50368	0.000463507	0.002817	0.256
5	135385778	rs1137550	T	C	C	4465	0.0842768	0.0241033	3.49649	0.00047601	0.002732	0.2597
5	135391374	rs1133170	C	T	T	4467	0.0843361	0.0242046	3.4843	0.00049817	0.002712	0.2568
5	135403471	rs2108452	T	C	C	4471	0.0800112	0.023013	3.47679	0.000512291	0.002698	0.2993
5	135389425	rs6889640	C	A	A	4483	0.0835204	0.0240284	3.4759	0.000513976	0.002689	0.2598
5	135383228	rs764567	A	G	G	4412	0.0837929	0.0245022	3.41981	0.000632323	0.002645	0.2557
5	135400381	rs45543842	G	A	A	4454	0.0785216	0.023197	3.38499	0.000717954	0.002567	0.2968
5	135404660	rs10051650	T	G	G	4436	0.0785176	0.0232367	3.37904	0.000733667	0.002568	0.298
5	135397785	rs6865463	C	T	T	4471	0.0779529	0.0231546	3.36662	0.000767375	0.00253	0.2949
5	135397702	rs6886556	T	C	C	4474	0.0776405	0.0231348	3.35601	0.000797346	0.002512	0.295
5	135420135	rs2215011	G	A	A	4452	-0.0701906	0.0209629	-3.34832	0.000819785	0.002513	0.4956
5	135435801	rs7720483	C	T	T	4302	-0.0707635	0.0211432	-3.34687	0.000824321	0.002598	0.4769
5	135401678	rs17169786	A	G	G	4445	0.0776366	0.0232242	3.34292	0.000835887	0.002509	0.2964
5	135436980	rs12519122	G	C	C	4367	-0.0690535	0.0209823	-3.29104	0.00100613	0.002475	0.4787
5	135375605	rs739867	G	A	A	4248	0.082809	0.0253127	3.27144	0.00107857	0.002514	0.2501
5	135439729	rs6863438	G	A	A	4398	-0.0681964	0.0209177	-3.26023	0.00112172	0.002412	0.4786
5	135441174	rs13182074	C	T	T	4483	-0.0664386	0.0207513	-3.20165	0.00137596	0.002282	0.4779
5	135382524	rs41298960	C	T	T	4209	0.163041	0.0530379	3.07405	0.00212525	0.002241	0.04455
5	135439740	rs17691375	G	A	A	4116	0.0710139	0.0233119	3.04626	0.00233178	0.002251	0.3319
5	135441860	rs4976476	T	C	C	4459	0.224712	0.0745948	3.01244	0.00260612	0.002032	0.02074
5	135441631	rs4976475	A	G	G	4453	0.223933	0.0745513	3.00375	0.00268162	0.002023	0.02077
5	135445394	rs5871597	CA	C	C	4465	0.222496	0.0747487	2.97658	0.00293045	0.001981	0.0206
5	135453635	rs149058347	A	ATT	ATT	4454	0.228607	0.077417	2.95293	0.00316417	0.001955	0.0192
5	135436863	rs10044089	C	T	T	4460	0.221046	0.0749754	2.94825	0.00321242	0.001946	0.02052
5	135438388	rs4976366	G	T	T	4460	0.221046	0.0749754	2.94825	0.00321242	0.001946	0.02052
5	135440712	rs9327742	G	A	A	4461	0.220935	0.0749686	2.94703	0.00322502	0.001944	0.02051
5	135422227	rs4976474	A	G	G	4481	0.20582	0.0730173	2.81879	0.00484172	0.001771	0.02154
5	135440364	rs12521857	G	A	A	4295	-0.0601924	0.0215372	-2.79481	0.00521615	0.001816	0.4106
5	135419317	rs2158975	C	T	T	4472	0.2104	0.0757549	2.77738	0.00550276	0.001723	0.02001
5	135441559	rs12515040	T	C	C	4340	-0.0592572	0.0213972	-2.76939	0.00563998	0.001765	0.4108
5	135429868	rs10071118	C	T	T	4475	0.202107	0.0733938	2.75373	0.00591581	0.001692	0.02134
5	135426747	rs1465238	A	G	G	4477	0.201884	0.0733806	2.7512	0.00596172	0.001689	0.02133
5	135427173	rs1008346	T	G	G	4477	0.201884	0.0733806	2.7512	0.00596172	0.001689	0.02133
5	135408752	rs187025483	T	A	A	4387	-0.518955	0.189487	-2.73874	0.00619252	0.001708	0.003191
5	135427082	rs1008345	G	T	T	3890	0.0698646	0.0258057	2.70733	0.00681227	0.001882	0.2578
5	135414464	rs2215012	C	T	T	4411	-0.0556929	0.0210421	-2.64673	0.00815626	0.001586	0.4433
5	135422383	rs72794938	C	T	T	4091	0.0698016	0.0270329	2.5821	0.0098547	0.001628	0.2191
5	135414131	rs2190623	T	G	G	4480	0.183452	0.0716629	2.55993	0.0105019	0.001461	0.02221
5	135415139	rs7706795	G	A	A	4481	0.183184	0.0716579	2.55637	0.0106097	0.001457	0.0222
5	135397974	rs4976469	C	T	T	4471	0.187346	0.0737039	2.54187	0.0110595	0.001444	0.02125
5	135405753	rs7720505	T	C	C	4470	0.179034	0.070943	2.52363	0.0116493	0.001423	0.02282
5	135412714	rs2011266	T	C	C	4474	0.178177	0.0711747	2.50337	0.012337	0.001399	0.02257
5	135411802	rs758042	A	G	G	4480	0.178007	0.0711831	2.50069	0.0124307	0.001395	0.02254
5	135448505	rs2346361	G	T	T	4220	0.0539242	0.0215948	2.49709	0.0125596	0.001476	0.4489
5	135459812	rs77526400	A	T	T	3858	-0.205974	0.0829747	-2.48237	0.0130933	0.001596	0.01879
5	135418363	rs770828116	C	T	T	4482	0.177611	0.0719919	2.46709	0.0136586	0.001357	0.02198
5	135409124	rs12521108	G	A	A	4381	-0.052248	0.0211835	-2.46644	0.0136842	0.001387	0.4449
5	135379612	rs4976464	G	A	A	4428	0.190577	0.0772935	2.46562	0.0137152	0.001372	0.01942
5	135407248	rs4976363	C	G	G	4480	0.175493	0.0712134	2.46432	0.0137646	0.001354	0.02254
5	135447746	rs34082824	T	C	C	3960	-0.0543431	0.0220863	-2.46049	0.0139171	0.001527	0.4537
5	135378239	rs1989973	C	G	G	4394	0.185505	0.0763285	2.43035	0.015124	0.001343	0.02014
5	135379341	rs4976463	C	A	A	4427	0.188073	0.0775149	2.42628	0.015294	0.001329	0.01931
5	135403765	rs6880582	T	G	G	4441	-0.0633072	0.0262936	-2.40771	0.0160935	0.001304	0.1939
5	135400057	rs10043360	T	A	A	4460	-0.0628178	0.0261432	-2.40284	0.0163091	0.001293	0.1952
5	135403851	rs34319360	A	G	G	4444	-0.0629393	0.0262767	-2.39525	0.0166501	0.00129	0.1941
5	135400096	rs10045924	G	A	A	4478	0.167439	0.070345	2.38026	0.0173421	0.001264	0.02311
5	135436823	rs74491101	G	A	A	3840	-0.198243	0.0833742	-2.37775	0.0174674	0.001471	0.01875
5	135383357	rs2073508	G	A	A	4499	-0.0614944	0.0259502	-2.3697	0.0178443	0.001247	0.1999
5	135417469	rs189194914	C	T	T	4401	-0.745683	0.316415	-2.35666	0.0184835	0.001261	0.001136
5	135396929	rs45486897	C	T	T	3837	-0.194417	0.083321	-2.33335	0.019681	0.001418	0.01876
5	135396227	rs4976466	T	A	A	4479	0.1647	0.07074	2.32825	0.0199432	0.001209	0.02288
5	135403790	rs6859210	T	C	C	4482	0.164315	0.0707228	2.32337	0.0202036	0.001203	0.02287
5	135375331	rs10223277	C	T	T	4378	-0.0620077	0.0267515	-2.31791	0.0205	0.001226	0.1919
5	135367945	rs756462	T	C	C	4139	-0.064209	0.0277245	-2.31597	0.0206085	0.001295	0.1874
5	135384680	rs6596280	A	G	G	4451	0.170482	0.0737461	2.31175	0.020837	0.0012	0.02134
5	135375597	rs739866	G	A	A	4386	-0.0614927	0.0266092	-2.31096	0.0208812	0.001217	0.1935
5	135374315	rs10053962	C	T	T	4348	-0.0617159	0.0269276	-2.29192	0.0219579	0.001207	0.1909
5	135404425	rs6864311	G	A	A	4475	0.161389	0.070444	2.29103	0.0220082	0.001172	0.02313
5	135461588	rs140059715	G	A	A	4459	0.314769	0.13772	2.28557	0.0223262	0.001171	0.005719
5	135402598	rs566939757	AAC	A	A	4431	0.15736	0.0696185	2.26032	0.0238495	0.001152	0.02404
5	135398279	rs3749782	G	A	A	4469	-0.057489	0.0260525	-2.20666	0.0273887	0.001089	0.1956
5	135422748	rs72794940	A	G	G	4043	0.0586952	0.0268371	2.18709	0.0287932	0.001182	0.2287
5	135395626	rs10036667	C	T	T	4464	-0.056969	0.0260517	-2.18677	0.0288111	0.001071	0.1965
5	135425929	rs183048224	A	G	G	4415	-0.698475	0.333953	-2.09154	0.036537	0.0009903	0.001019
5	135367220	rs2237065	G	A	A	4170	-0.0442749	0.0215613	-2.05344	0.0400921	0.001011	0.47
5	135392507	rs2072239	G	A	A	4071	0.0569082	0.0279672	2.03482	0.041934	0.001017	0.2036
5	135367603	rs2237066	T	C	C	4498	0.0421921	0.0207373	2.0346	0.0419501	0.0009199	0.4946
5	135454417	rs72794946	C	G	G	4359	-0.167638	0.0852095	-1.96736	0.0492045	0.0008876	0.01629
5	135374201	rs6596279	C	G	G	4395	0.158098	0.0806744	1.95971	0.0500928	0.0008735	0.01797
5	135400035	rs13189180	A	G	G	4453	-0.0406782	0.0208491	-1.95108	0.05111	0.0008545	0.4798
5	135395224	rs1990200	C	G	G	4373	0.30645	0.157209	1.94932	0.0513216	0.0008686	0.004688
5	135429020	rs7715300	A	G	G	4186	0.0727604	0.0379901	1.91525	0.0555293	0.0008759	0.09138
5	135386016	rs45451099	G	A	A	3819	-0.155913	0.081859	-1.90465	0.0569008	0.0009495	0.01951
5	135391754	rs189998974	C	A	A	4417	-0.410813	0.218855	-1.8771	0.0605705	0.0007974	0.002377
5	135382989	rs1442	G	C	C	4266	-0.0400528	0.0214145	-1.87036	0.0615027	0.0008197	0.4757
5	135384443	rs916951	G	A	A	4449	0.0385958	0.0208627	1.85	0.0643805	0.000769	0.4871
5	135380733	rs553675633	G	T	T	4416	-0.585606	0.316857	-1.84817	0.0646443	0.0007732	0.001132
5	135427235	rs202163270	G	GTA	GTA	4380	0.417616	0.230369	1.81281	0.0699294	0.0007501	0.002169
5	135402264	rs143690623	C	T	T	4365	-0.520578	0.289119	-1.80057	0.0718403	0.0007425	0.001375
5	135393138	rs17689879	T	C	C	4434	0.0373283	0.0208924	1.78669	0.0740555	0.0007198	0.4867
5	135390366	rs144900214	G	A	A	4458	-0.40705	0.229659	-1.77241	0.0763951	0.0007045	0.002131
5	135370197	rs718041	C	T	T	4401	0.144919	0.0821407	1.76427	0.0777553	0.0007071	0.01727
5	135389433	rs13159365	T	C	C	4448	0.0364865	0.0208381	1.75095	0.0800229	0.0006891	0.487
5	135433880	rs10071765	G	A	A	4420	-0.0551656	0.0322525	-1.71043	0.0872571	0.0006618	0.1198
5	135402267	rs17690435	G	C	C	4466	-0.215164	0.126862	-1.69605	0.0899459	0.000644	0.007053
5	135402647	rs17690477	C	G	G	4463	-0.214776	0.12689	-1.69261	0.0905986	0.0006418	0.007058
5	135391462	rs188677757	A	G	G	4498	-0.361329	0.213674	-1.69103	0.090901	0.0006356	0.002446
5	135424517	rs114920499	G	A	A	4338	0.214157	0.12765	1.67769	0.0934789	0.0006487	0.006685
5	135464182	rs111791293	A	C	C	4367	-0.228871	0.140606	-1.62775	0.10365	0.0006066	0.00561
5	135398870	rs147650812	T	C	C	4456	0.393949	0.243103	1.6205	0.105195	0.0005892	0.001683
5	135402349	rs72794926	A	G	G	4362	-0.153521	0.0951527	-1.61341	0.106727	0.0005967	0.01295
5	135394071	rs114400309	G	A	A	4343	0.207069	0.129758	1.59581	0.110604	0.0005863	0.006447
5	135428038	rs10060526	C	A	A	4451	-0.0504466	0.0320538	-1.57381	0.115602	0.0005564	0.1209
5	135417896	rs115112193	TTTTG	CTTTG	CTTTG	4382	-0.249655	0.158818	-1.57195	0.116033	0.0005638	0.004336
5	135405291	rs70976590	AT	A	A	4400	0.107727	0.0690557	1.56	0.118832	0.000553	0.02432
5	135460316	rs35833479	C	T	T	4470	-0.0640114	0.0410668	-1.55872	0.119135	0.0005435	0.06957
5	135460330	rs35144150	C	G	G	4468	-0.0630666	0.0410309	-1.53705	0.124351	0.0005287	0.06972
5	135414065	rs62365992	C	T	T	4437	0.0765952	0.0504736	1.51753	0.129204	0.000519	0.04665
5	135408431	rs142702433	G	A	A	4403	-0.21892	0.145054	-1.50923	0.131313	0.0005173	0.005451
5	135441313	rs17748071	G	A	A	3952	0.043718	0.0290389	1.5055	0.132276	0.0005735	0.1885
5	135447693	rs4334882	C	T	T	4088	0.0681436	0.0466158	1.46182	0.143869	0.0005227	0.05908
5	135404968	rs187053832	T	A	A	4364	-0.461269	0.316541	-1.45722	0.145128	0.0004866	0.001146
5	135446554	rs17169841	T	C	C	3932	0.03429	0.0237011	1.44677	0.148042	0.0005323	0.344
5	135427375	rs189204853	T	G	G	4407	-0.307313	0.214039	-1.43578	0.151136	0.0004678	0.002496
5	135434085	rs142385716	G	A	A	4391	0.267675	0.186577	1.43466	0.151455	0.0004687	0.003302
5	135375473	rs4141306	A	G	G	4358	0.0303046	0.0211233	1.43465	0.151459	0.0004723	0.4688
5	135463769	rs2548977	T	C	C	4142	-0.0304741	0.021539	-1.41484	0.157192	0.0004833	0.4766
5	135427212	rs200131443	C	CAT	CAT	4373	0.343178	0.242612	1.41451	0.157282	0.0004575	0.001944
5	135395825	5:135395825	TC	T	T	4445	0.0292534	0.0207047	1.41289	0.157758	0.0004491	0.4695
5	135377730	rs2282791	T	G	G	4336	0.0294171	0.0212923	1.38158	0.167171	0.0004402	0.4607
5	135418600	rs55715211	C	T	T	4480	0.0821653	0.0595454	1.37988	0.167694	0.000425	0.0327
5	135414893	rs34134607	T	C	C	4372	-0.0351955	0.0255118	-1.37957	0.167788	0.0004353	0.2161
5	135395433	rs6893691	A	G	G	4451	0.0283812	0.0207349	1.36876	0.171142	0.0004209	0.471
5	135416547	rs9327740	A	G	G	4457	-0.0434668	0.0319832	-1.35905	0.1742	0.0004144	0.1204
5	135395543	rs1990199	G	C	C	4453	0.027385	0.0207414	1.32031	0.186801	0.0003915	0.4711
5	135456638	rs62366014	A	G	G	4415	0.134328	0.101797	1.31957	0.187048	0.0003944	0.01121
5	135377802	rs1989972	A	C	C	4370	0.0278137	0.0211688	1.3139	0.18895	0.0003951	0.464
5	135411059	rs79450371	T	C	C	4388	-0.396107	0.301904	-1.31203	0.189578	0.0003923	0.001253
5	135418735	rs145665551	C	T	T	4388	-0.396107	0.301904	-1.31203	0.189578	0.0003923	0.001253
5	135377349	rs2107331	C	A	A	4346	0.0276137	0.0212611	1.29879	0.194086	0.0003882	0.462
5	135396215	rs41298962	C	A	A	4376	0.35874	0.277542	1.29256	0.196231	0.0003818	0.001485
5	135372409	rs146533188	G	A	A	4404	0.323336	0.250658	1.28995	0.197136	0.0003779	0.001817
5	135387760	rs45576539	G	GT	GT	4217	0.136294	0.106484	1.27995	0.200635	0.0003885	0.009841
5	135393754	rs3792900	T	C	C	4452	0.0264419	0.0208221	1.2699	0.204187	0.0003623	0.4648
5	135444331	rs740370	A	C	C	4400	0.128246	0.101285	1.26619	0.205512	0.0003644	0.01136
5	135395203	rs1990201	T	C	C	4441	0.0261395	0.0207517	1.25963	0.207869	0.0003573	0.4716
5	135377566	rs7719624	C	T	T	4354	0.0264723	0.0212377	1.24648	0.212657	0.0003569	0.4623
5	135396084	rs10042825	A	T	T	4461	0.0257064	0.0207176	1.2408	0.214745	0.0003452	0.471
5	135396292	rs10064478	T	G	G	4471	0.0256334	0.0207047	1.23805	0.215764	0.0003429	0.4708
5	135395827	rs398093767	C	G	G	4466	0.0256153	0.0207118	1.23675	0.216246	0.0003425	0.4708
5	135395864	rs6894815	G	C	C	4466	0.0256153	0.0207118	1.23675	0.216246	0.0003425	0.4708
5	135397018	rs2302038	T	C	C	4488	0.025332	0.020723	1.22241	0.221617	0.000333	0.493
5	135408523	rs62365991	C	A	A	4418	0.0498226	0.0410968	1.21232	0.225454	0.0003327	0.07345
5	135396452	rs13168506	A	G	G	4495	0.0249691	0.0207064	1.20587	0.227932	0.0003235	0.4928
5	135396468	rs13188659	T	A	A	4494	0.0249668	0.0207083	1.20564	0.22802	0.0003235	0.4928
5	135396669	rs6880837	T	C	C	4496	0.0247845	0.0207085	1.19683	0.231437	0.0003186	0.4927
5	135459624	rs115479142	A	G	G	4379	0.344564	0.289038	1.1921	0.233285	0.0003246	0.00137
5	135424352	rs6596283	G	A	A	4499	0.0465382	0.0394422	1.17991	0.238099	0.0003095	0.07768
5	135438985	rs35133323	T	C	C	4359	-0.0510765	0.043577	-1.1721	0.241222	0.0003152	0.06171
5	135433127	rs9327741	G	C	C	4419	-0.0380378	0.0335266	-1.13455	0.256624	0.0002913	0.1111
5	135396907	rs45604642	G	A	A	4491	0.153629	0.135536	1.13349	0.257067	0.0002861	0.006123
5	135410981	rs116315830	A	G	G	4375	0.341503	0.302655	1.12836	0.259232	0.0002911	0.001257
5	135447694	rs576360258	G	A	A	4470	0.0673306	0.0599687	1.12276	0.261599	0.0002821	0.03233
5	135410969	rs34328729	G	T	T	4395	-0.0453296	0.0418766	-1.08246	0.279109	0.0002667	0.06689
5	135381291	rs7702780	A	T	T	4318	0.108919	0.101882	1.06907	0.2851	0.0002647	0.01123
5	135424109	rs6877457	G	T	T	4385	0.249858	0.236803	1.05513	0.291425	0.0002539	0.002052
5	135458315	rs143505559	T	A	A	4405	0.227991	0.219124	1.04046	0.298182	0.0002458	0.002384
5	135425785	rs143152483	C	A	A	4403	0.227636	0.21903	1.03929	0.298727	0.0002454	0.002385
5	135371346	rs188883827	T	C	C	4408	-0.307299	0.301817	-1.01817	0.308655	0.0002352	0.001248
5	135383515	rs182454187	C	T	T	4408	-0.307299	0.301817	-1.01817	0.308655	0.0002352	0.001248
5	135431313	rs7726644	C	T	T	4442	-0.0337381	0.0332981	-1.01322	0.311013	0.0002312	0.1122
5	135436866	rs10035581	A	G	G	4212	-0.0306967	0.0305182	-1.00585	0.314545	0.0002403	0.1451
5	135430668	rs6882422	G	A	A	4357	-0.0347999	0.0346847	-1.00332	0.315762	0.0002311	0.1035
5	135440176	rs10052731	T	C	C	4218	-0.0305119	0.0304644	-1.00156	0.316614	0.0002379	0.1449
5	135366485	rs62364447	C	T	T	4396	0.104275	0.105002	0.993071	0.32073	0.0002244	0.01035
5	135447745	rs201987599	T	TC	TC	4358	0.210961	0.214551	0.98327	0.325529	0.0002219	0.002524
5	135434609	rs12654032	A	G	G	4360	-0.0410908	0.0418919	-0.980878	0.326708	0.0002207	0.06743
5	135366684	rs11242307	G	A	A	3987	-0.069691	0.0754527	-0.923638	0.355731	0.000214	0.02182
5	135380381	rs45481693	C	A	A	4390	-0.106001	0.116566	-0.909362	0.363209	0.0001884	0.008314
5	135372851	rs45595937	C	G	G	4388	-0.105334	0.118879	-0.886058	0.375635	0.000179	0.007976
5	135446514	5:135446514	GA	G	G	4217	0.0838051	0.0947696	0.884303	0.376583	0.0001855	0.01269
5	135453105	rs191641852	C	T	T	4406	0.144783	0.165244	0.876174	0.380983	0.0001743	0.004199
5	135401119	rs59239478	C	T	T	4130	0.0426627	0.0487038	0.875964	0.381101	0.0001858	0.05448
5	135426282	rs10056462	G	A	A	4463	-0.0289012	0.0330998	-0.873153	0.382627	0.0001709	0.1134
5	135395656	rs191096524	C	G	G	4398	-0.211014	0.242675	-0.86953	0.384605	0.000172	0.001933
5	135418325	rs28595855	C	A	A	4461	-0.0284849	0.0331785	-0.858535	0.390643	0.0001653	0.112
5	135444308	rs182480776	A	G	G	4387	-0.219241	0.258693	-0.847495	0.396766	0.0001638	0.00171
5	135437461	rs1378309819	T	C	C	4220	0.080385	0.0953166	0.843348	0.399082	0.0001686	0.01256
5	135410746	rs1421078951	C	T	T	4401	0.188295	0.223998	0.840612	0.400611	0.0001606	0.002272
5	135424861	rs10063896	G	T	T	4466	-0.0272517	0.0330355	-0.824922	0.40946	0.0001524	0.1136
5	135446365	rs191668256	T	C	C	4414	-0.19351	0.243212	-0.795645	0.426281	0.0001435	0.001926
5	135379694	rs145627157	T	A	A	4444	-0.173558	0.21864	-0.793806	0.427351	0.0001418	0.002363
5	135396093	rs116415474	C	A	A	4459	-0.112747	0.151515	-0.74413	0.456837	0.0001242	0.00471
5	135410747	rs145401593	G	A	A	4412	0.244751	0.334033	0.732715	0.463771	0.0001217	0.00102
5	135461535	rs75214087	T	C	C	4500	0.0999624	0.136914	0.730112	0.46536	0.0001185	0.006
5	135394182	rs45583534	G	A	A	4447	0.166569	0.230011	0.724176	0.468996	0.000118	0.002136
5	135449537	rs76660457	C	G	G	4187	-0.0831195	0.121017	-0.68684	0.492222	0.0001127	0.008359
5	135421358	rs78601608	A	G	G	4407	0.176146	0.267539	0.658396	0.510318	9.84e-05	0.001588
5	135417341	rs74555710	C	T	T	4276	0.0344291	0.052354	0.657621	0.510817	0.0001012	0.04291
5	135386382	rs11959305	C	A	A	4248	0.0355694	0.0547168	0.650064	0.515686	9.952e-05	0.04025
5	135419046	rs7728385	G	T	T	4498	-0.0207359	0.0326067	-0.635941	0.524848	8.994e-05	0.1155
5	135385172	rs34334509	C	T	T	4363	-0.132638	0.224103	-0.591861	0.553974	8.032e-05	0.002292
5	135395410	rs76629798	G	A	A	4414	0.0516115	0.0888553	0.580848	0.561372	7.646e-05	0.01461
5	135422256	rs565554905	A	G	G	4386	0.178506	0.317121	0.562896	0.573534	7.227e-05	0.00114
5	135432341	rs139243135	G	C	C	4377	0.0602637	0.109017	0.552792	0.580434	6.984e-05	0.009481
5	135423571	rs139897010	G	A	A	4465	0.0916459	0.174855	0.524125	0.600218	6.155e-05	0.003695
5	135445040	rs192004092	G	A	A	4414	-0.146984	0.289266	-0.508126	0.611391	5.852e-05	0.001359
5	135432309	rs181018777	G	A	A	4465	0.0835408	0.165206	0.505676	0.613109	5.729e-05	0.004143
5	135381910	rs7723865	T	A	A	4378	0.145764	0.289968	0.502692	0.615206	5.774e-05	0.00137
5	135386000	rs181276118	G	A	A	4409	0.0911746	0.189785	0.480411	0.630959	5.237e-05	0.003175
5	135445103	rs141253755	T	G	G	4410	0.0906683	0.189852	0.477573	0.632978	5.174e-05	0.003175
5	135447185	rs116498335	G	A	A	4460	-0.0377587	0.08318	-0.45394	0.649894	4.622e-05	0.0167
5	135394903	rs35151677	G	A	A	4250	0.14193	0.331737	0.427839	0.66879	4.309e-05	0.001059
5	135427522	rs188450367	G	A	A	4372	-0.0574795	0.135115	-0.425412	0.670557	4.141e-05	0.00629
5	135418054	rs112562452	C	T	T	4406	0.106112	0.250745	0.423188	0.672179	4.066e-05	0.001816
5	135395327	rs111479696	C	A	A	4407	0.105998	0.250724	0.422767	0.672486	4.057e-05	0.001815
5	135370317	rs143942704	G	A	A	4385	0.088535	0.21391	0.41389	0.678975	3.908e-05	0.002509
5	135437006	rs17691276	A	G	G	4319	-0.0374536	0.0930338	-0.402581	0.687276	3.754e-05	0.01378
5	135435780	rs184752817	C	T	T	4129	-0.0930605	0.23551	-0.395145	0.692757	3.783e-05	0.00218
5	135419721	rs116703382	G	A	A	4434	0.044296	0.113135	0.391532	0.695423	3.459e-05	0.008457
5	135448004	5:135448004	CT	C	C	4198	-0.0107657	0.0276358	-0.389557	0.696884	3.617e-05	0.1884
5	135370905	rs45613531	C	T	T	4305	0.035054	0.099753	0.351408	0.725299	2.87e-05	0.01161
5	135443924	rs61031632	T	C	C	4229	-0.0109686	0.0313371	-0.35002	0.726341	2.898e-05	0.137
5	135378585	rs17169726	A	G	G	4377	0.0705215	0.201911	0.34927	0.726904	2.788e-05	0.002856
5	135436231	rs540906511	C	A	A	4401	-0.0907252	0.267898	-0.338655	0.734886	2.607e-05	0.001591
5	135369592	rs45452692	G	A	A	4309	0.0332112	0.10027	0.331217	0.740497	2.547e-05	0.01149
5	135379390	rs114799126	C	T	T	4450	0.0789726	0.250589	0.315148	0.752664	2.233e-05	0.001798
5	135415821	rs34577747	G	T	T	4396	-0.0258165	0.0859176	-0.30048	0.763826	2.055e-05	0.01581
5	135391093	rs116277442	A	G	G	4397	-0.0950956	0.316989	-0.299997	0.764194	2.048e-05	0.001137
5	135430712	rs34111967	T	C	C	4428	-0.0220909	0.0780924	-0.282882	0.77728	1.808e-05	0.01886
5	135407306	rs11955881	G	A	A	4261	-0.0101765	0.0384114	-0.264933	0.791074	1.648e-05	0.08531
5	135430725	rs116621865	G	A	A	4389	-0.0571224	0.250446	-0.228082	0.819593	1.186e-05	0.001823
5	135452287	rs146089298	C	T	T	4407	0.044602	0.213918	0.2085	0.834848	9.869e-06	0.002496
5	135398450	rs148829865	T	C	C	4400	-0.0531753	0.258934	-0.205362	0.837299	9.589e-06	0.001705
5	135439723	rs17691317	T	C	C	4256	-0.0127066	0.0621988	-0.20429	0.838136	9.811e-06	0.03078
5	135464708	rs183450115	G	A	A	4412	-0.0415453	0.209375	-0.198426	0.842721	8.928e-06	0.002607
5	135458686	rs115843255	G	A	A	4412	-0.0333469	0.169476	-0.196765	0.844021	8.779e-06	0.003966
5	135445454	rs1276941977	A	G	G	4321	-0.0180487	0.0933458	-0.193353	0.846692	8.656e-06	0.01365
5	135453493	rs2548979	G	A	A	4159	-0.00425622	0.0236971	-0.179609	0.857468	7.76e-06	0.2908
5	135450333	rs1383885529	G	A	A	4113	-0.00412926	0.0237373	-0.173957	0.861908	7.361e-06	0.2921
5	135427099	rs115282530	A	G	G	4390	-0.0195869	0.112779	-0.173675	0.862129	6.874e-06	0.008884
5	135427264	rs1427869947	T	C	C	4452	-0.0121276	0.0718393	-0.168816	0.865949	6.404e-06	0.02212
5	135380365	rs147754719	G	A	A	4391	-0.0481735	0.288771	-0.166822	0.867518	6.341e-06	0.001366
5	135425143	rs115799033	C	T	T	4238	-0.0162496	0.110495	-0.147061	0.883091	5.105e-06	0.009792
5	135456980	rs2548983	G	C	C	4188	-0.00337857	0.0235574	-0.143419	0.885966	4.914e-06	0.2929
5	135457843	rs34297175	A	AGG	AGG	4221	0.00387214	0.0274034	0.141301	0.887639	4.732e-06	0.1927
5	135451088	rs75310831	CAT	C	C	4121	-0.00317768	0.0237218	-0.133956	0.893444	4.356e-06	0.2919
5	135448075	rs116338317	C	T	T	3951	-0.0082194	0.0682292	-0.120467	0.904119	3.675e-06	0.02847
5	135456085	rs2906829	C	T	T	4187	-0.00277478	0.0235609	-0.11777	0.906255	3.314e-06	0.2928
5	135455743	rs2529603	C	T	T	4180	-0.00243872	0.0235647	-0.103491	0.917579	2.563e-06	0.2927
5	135375086	rs149778721	C	T	T	4378	0.0272876	0.277554	0.0983148	0.921687	2.209e-06	0.001485
5	135455791	rs34672342	T	TA	TA	4184	-0.00223827	0.0235713	-0.0949575	0.924353	2.156e-06	0.2929
5	135455658	rs2548982	A	G	G	4180	-0.00209834	0.0235658	-0.0890418	0.929053	1.898e-06	0.2928
5	135459494	rs1990198	G	C	C	4207	-0.00193972	0.0235215	-0.0824657	0.93428	1.617e-06	0.2931
5	135460354	5:135460354	AAT	A	A	4241	-0.00210427	0.0272476	-0.0772275	0.938446	1.407e-06	0.195
5	135460910	rs34835061	C	T	T	4242	-0.00188521	0.0272415	-0.0692036	0.944831	1.13e-06	0.1951
5	135461335	rs2906833	T	A	A	4208	0.00155806	0.023502	0.0662948	0.947146	1.045e-06	0.2942
5	135461374	rs2906832	G	A	A	4208	0.00155806	0.023502	0.0662948	0.947146	1.045e-06	0.2942
5	135461201	rs2906834	T	C	C	4207	0.00143205	0.0235051	0.0609252	0.951422	8.827e-07	0.2942
5	135464131	rs2548978	A	G	G	4222	0.00136273	0.0234826	0.0580316	0.953726	7.98e-07	0.2941
5	135425496	rs72794942	C	T	T	4383	-0.00532603	0.0991434	-0.0537205	0.95716	6.587e-07	0.01164
5	135453713	rs2548980	A	G	G	4153	-0.00122454	0.0236505	-0.0517766	0.958709	6.458e-07	0.2926
5	135457499	rs2906837	A	G	G	4180	-0.00104101	0.0235645	-0.0441768	0.964766	4.671e-07	0.2933
5	135461956	rs7709782	T	G	G	4244	-0.00115286	0.0272383	-0.042325	0.966242	4.223e-07	0.1951
5	135423936	rs180973068	A	G	G	4377	0.00851159	0.249382	0.0341307	0.972775	2.663e-07	0.001828
5	135464247	rs2906831	T	C	C	4224	0.000741542	0.0234854	0.0315746	0.974813	2.361e-07	0.2942
5	135464722	rs1558093	A	G	G	4226	0.000535677	0.0234839	0.0228104	0.981803	1.232e-07	0.2942
5	135460165	rs1311234211	C	A	A	4484	0.00329425	0.153082	0.0215196	0.982832	1.033e-07	0.004795
5	135418598	5:135418598	AC	A	A	4427	-0.00508875	0.242855	-0.0209539	0.983283	9.922e-08	0.00192
5	135453930	rs2906830	T	C	C	4157	-0.000440498	0.0236258	-0.0186448	0.985125	8.366e-08	0.2929
5	135402117	rs17690417	G	A	A	4435	0.00129106	0.144959	0.0089064	0.992894	1.789e-08	0.005411
5	135454173	rs2548981	A	G	G	4158	2.66675e-05	0.0236109	0.00112946	0.999099	3.069e-10	0.293
5	135458407	rs2906835	A	G	G	4185	-2.44197e-05	0.0235561	-0.00103666	0.999173	2.569e-10	0.2932
5	135458208	rs1244672396	T	C	C	4183	9.30274e-06	0.0235625	0.000394811	0.999685	3.728e-11	0.2932

## Sheet: ST4_50kb_cg06536614_RINTval
CHROM	POS	ID	REF	ALT	A1	N	BETA	SE	T_STAT	Pval	R2	MAF
5	135414280	rs2190622	A	G	G	4499	0.117121	0.0217947	5.37383	8.09765e-08	0.006381	0.3621
5	135414455	rs4246798	A	G	G	4492	0.117264	0.0218461	5.36772	8.37583e-08	0.006376	0.3612
5	135414510	rs4246799	G	A	A	4489	0.116986	0.0218607	5.35144	9.16084e-08	0.006342	0.3609
5	135415726	rs2346019	A	G	G	4388	0.118315	0.0221177	5.34936	9.27623e-08	0.006482	0.361
5	135413026	rs7724672	A	G	G	4462	0.114481	0.0219484	5.21593	1.91189e-07	0.006063	0.3594
5	135412675	rs35137944	A	G	G	4454	0.113921	0.0219764	5.18377	2.27076e-07	0.006	0.359
5	135412195	rs10079215	A	G	G	4449	0.114098	0.0220139	5.18301	2.28017e-07	0.006005	0.3587
5	135407572	rs4976470	A	G	G	4426	0.114637	0.0221258	5.18115	2.30336e-07	0.006031	0.3557
5	135408325	rs4976471	T	A	A	4429	0.113527	0.0221133	5.1339	2.95978e-07	0.005918	0.3557
5	135406658	rs2058043	A	G	G	4419	0.112854	0.0221592	5.09289	3.67338e-07	0.005838	0.3552
5	135406894	rs2058042	G	A	A	4422	0.112808	0.0221615	5.09025	3.7244e-07	0.005828	0.3549
5	135406534	rs7725447	G	A	A	4422	0.112451	0.0221619	5.07406	4.05383e-07	0.005791	0.3548
5	135406459	rs7725702	C	G	G	4423	0.112313	0.0221536	5.06976	4.14599e-07	0.00578	0.355
5	135409014	rs6861956	T	C	C	4434	0.111395	0.0221092	5.03839	4.88154e-07	0.005695	0.356
5	135411281	rs11749522	C	T	T	4427	0.100923	0.0223938	4.50675	6.7528e-06	0.004569	0.3345
5	135414866	rs17169806	C	T	T	4435	0.099798	0.0223617	4.4629	8.28641e-06	0.004473	0.3328
5	135415300	rs2346018	C	A	A	4400	0.100262	0.0224723	4.4616	8.33817e-06	0.004506	0.3325
5	135415064	rs62365993	A	G	G	4426	0.0997906	0.0223926	4.45641	8.54022e-06	0.004469	0.3329
5	135418032	rs917303	G	A	A	4417	0.0994319	0.0223656	4.44575	8.97338e-06	0.004457	0.3413
5	135410863	rs11742191	A	G	G	4425	0.098972	0.022411	4.41623	1.02837e-05	0.00439	0.3327
5	135404613	rs9986287	T	C	C	4444	0.0979048	0.0226929	4.31433	1.63563e-05	0.004173	0.3236
5	135403529	rs6899012	G	A	A	4498	0.0959527	0.0224868	4.26707	2.02134e-05	0.004033	0.3245
5	135427371	rs1974552	T	A	A	4348	0.0955608	0.0224629	4.25417	2.14242e-05	0.004147	0.3419
5	135403745	rs74634331	AGTG	AG	AG	4491	0.0957488	0.0225138	4.2529	2.15314e-05	0.004013	0.3241
5	135406781	rs2881285	C	T	T	4391	0.0962488	0.022631	4.25296	2.15351e-05	0.004104	0.3283
5	135402852	rs11956252	G	C	C	4492	0.0956673	0.0225111	4.24979	2.18314e-05	0.004006	0.3241
5	135404173	rs9986124	G	T	T	4479	0.0957889	0.0225753	4.24308	2.24931e-05	0.004005	0.3242
5	135433880	rs10071765	G	A	A	4420	-0.12359	0.0322445	-3.8329	0.000128404	0.003314	0.1198
5	135383357	rs2073508	G	A	A	4499	-0.0983121	0.0259236	-3.79238	0.000151167	0.003188	0.1999
5	135403765	rs6880582	T	G	G	4441	-0.098483	0.0262777	-3.74778	0.000180674	0.003154	0.1939
5	135403851	rs34319360	A	G	G	4444	-0.0983708	0.0262623	-3.7457	0.000182169	0.003149	0.1941
5	135400057	rs10043360	T	A	A	4460	-0.0979605	0.0261537	-3.74557	0.00018226	0.003137	0.1952
5	135375597	rs739866	G	A	A	4386	-0.0991296	0.0265404	-3.73505	0.000190063	0.003172	0.1935
5	135367945	rs756462	T	C	C	4139	-0.103029	0.0275998	-3.73296	0.00019179	0.003357	0.1874
5	135428038	rs10060526	C	A	A	4451	-0.11947	0.0320265	-3.73034	0.000193604	0.003118	0.1209
5	135375331	rs10223277	C	T	T	4378	-0.0991422	0.0266766	-3.71645	0.000204567	0.003146	0.1919
5	135374315	rs10053962	C	T	T	4348	-0.0988112	0.0268385	-3.68169	0.000234505	0.003109	0.1909
5	135395626	rs10036667	C	T	T	4464	-0.0952783	0.0260397	-3.65896	0.000256166	0.002991	0.1965
5	135398279	rs3749782	G	A	A	4469	-0.0943897	0.0260721	-3.62033	0.000297485	0.002926	0.1956
5	135416547	rs9327740	A	G	G	4457	-0.113443	0.0319617	-3.54935	0.000390162	0.00282	0.1204
5	135420142	rs1491109311	C	CA	CA	3806	0.0801956	0.0228894	3.50361	0.000464291	0.003217	0.4601
5	135403471	rs2108452	T	C	C	4471	0.0804577	0.0229947	3.49896	0.000471628	0.002732	0.2993
5	135382524	rs41298960	C	T	T	4209	0.183348	0.0528185	3.47128	0.000523192	0.002856	0.04455
5	135404660	rs10051650	T	G	G	4436	0.0804917	0.0232058	3.46861	0.000528139	0.002706	0.298
5	135378781	rs3805700	A	G	G	4411	0.0835866	0.024115	3.46617	0.000532974	0.002718	0.2642
5	135397785	rs6865463	C	T	T	4471	0.0801989	0.0231654	3.46201	0.000541176	0.002675	0.2949
5	135397702	rs6886556	T	C	C	4474	0.0795509	0.0231444	3.43715	0.000593222	0.002635	0.295
5	135400381	rs45543842	G	A	A	4454	0.0790328	0.023188	3.40834	0.000659391	0.002603	0.2968
5	135401678	rs17169786	A	G	G	4445	0.0788924	0.0232114	3.39887	0.000682615	0.002593	0.2964
5	135383893	rs2073511	T	C	C	4457	0.0803866	0.0240831	3.33789	0.000851111	0.002495	0.2613
5	135393197	rs6871571	A	G	G	4492	0.0799434	0.0239562	3.33706	0.000853578	0.002474	0.2605
5	135383377	rs2073509	T	G	G	4455	0.0803304	0.0241009	3.33308	0.000865904	0.002489	0.2612
5	135384845	rs1202766637	T	A	A	4461	0.0798145	0.0240539	3.31815	0.000913428	0.002463	0.2613
5	135392426	rs4669	T	C	C	4500	0.0791996	0.0239004	3.31373	0.000927881	0.002435	0.2612
5	135392735	rs7727725	T	A	A	4500	0.0791996	0.0239004	3.31373	0.000927881	0.002435	0.2612
5	135422864	rs11242313	G	A	A	4452	0.0689575	0.0209389	3.29327	0.000998046	0.002431	0.4865
5	135417898	rs12653557	G	T	T	4435	0.0689529	0.0209623	3.28937	0.00101195	0.002435	0.4856
5	135391947	rs2074811	T	C	C	4498	0.0785002	0.0238967	3.28499	0.00102769	0.002394	0.2613
5	135392102	rs2074810	T	C	C	4498	0.0785002	0.0238967	3.28499	0.00102769	0.002394	0.2613
5	135423029	rs11242314	T	C	C	4433	0.0688193	0.0209539	3.28432	0.00103023	0.002428	0.4861
5	135435140	rs1544486	C	T	T	4286	0.0700522	0.0213354	3.28338	0.00103392	0.00251	0.4907
5	135419159	rs4976473	C	A	A	4488	0.068509	0.0208759	3.28172	0.00103965	0.002395	0.4857
5	135385700	rs1060433	T	C	C	4471	0.0786597	0.0240063	3.27663	0.00105857	0.002397	0.2611
5	135385316	rs17169753	T	C	C	4468	0.0786002	0.0240178	3.27258	0.0010738	0.002392	0.2612
5	135422738	rs10900844	A	G	G	4458	0.0682182	0.0209056	3.26316	0.00111009	0.002384	0.4867
5	135386730	rs2237070	A	G	G	4441	0.0787362	0.0241313	3.26282	0.00111143	0.002393	0.2599
5	135422598	rs11242312	G	A	A	4467	0.0681596	0.0208972	3.26167	0.0011159	0.002377	0.4866
5	135422443	rs11242311	T	C	C	4465	0.06819	0.0209125	3.26072	0.00111963	0.002377	0.4875
5	135391374	rs1133170	C	T	T	4467	0.0786495	0.0242061	3.24916	0.00116602	0.002359	0.2568
5	135418717	rs4976472	G	C	C	4478	0.0677232	0.0208844	3.24277	0.00119243	0.002344	0.4856
5	135387803	rs17169768	A	G	G	4488	0.0774149	0.0239749	3.229	0.0012512	0.002319	0.2605
5	135429640	rs1558095	C	T	T	4394	0.0678626	0.0210459	3.22451	0.00127115	0.002362	0.4876
5	135383430	rs2073510	A	G	G	4446	0.0779559	0.0241766	3.22443	0.00127135	0.002334	0.2599
5	135388663	rs1054124	A	G	G	4489	0.0771454	0.0239725	3.21807	0.00129972	0.002303	0.2604
5	135391326	rs6860369	A	G	G	4494	0.0768962	0.023941	3.21191	0.00132786	0.002291	0.2608
5	135383228	rs764567	A	G	G	4412	0.07839	0.0244685	3.2037	0.00136638	0.002322	0.2557
5	135385778	rs1137550	T	C	C	4465	0.0770823	0.0240921	3.19949	0.00138635	0.002288	0.2597
5	135422698	rs10900843	G	A	A	4453	0.0668802	0.0209389	3.19406	0.00141264	0.002287	0.4861
5	135386753	rs2237071	G	T	T	4435	0.0772041	0.0241767	3.19333	0.00141626	0.002295	0.2593
5	135424847	5:135424847	A	AAT	AAT	4420	0.0670214	0.0209921	3.19269	0.00141941	0.002302	0.4864
5	135386800	rs2237072	C	T	T	4462	0.0770856	0.0241483	3.19217	0.00142188	0.00228	0.259
5	135378363	rs540142018	G	GA	GA	4347	0.0785386	0.0246795	3.18234	0.00147121	0.002325	0.256
5	135424922	rs1465239	A	G	G	4422	0.066719	0.0209973	3.1775	0.00149572	0.002279	0.4881
5	135380059	rs2074558	G	A	A	4416	0.0767268	0.024186	3.17236	0.00152242	0.002275	0.2631
5	135384081	rs45554435	G	A	A	4437	0.0769202	0.02428	3.16805	0.00154505	0.002258	0.2583
5	135454417	rs72794946	C	G	G	4359	-0.268256	0.0850137	-3.15545	0.00161345	0.00228	0.01629
5	135431590	rs1203219753	A	G	G	4387	0.0663664	0.0210488	3.15298	0.00162704	0.002262	0.4877
5	135375605	rs739867	G	A	A	4248	0.0790761	0.0251624	3.14263	0.00168588	0.002321	0.2501
5	135439740	rs17691375	G	A	A	4116	0.0723652	0.0232545	3.11188	0.00187177	0.002348	0.3319
5	135389425	rs6889640	C	A	A	4483	0.0746497	0.0240268	3.10693	0.00190222	0.00215	0.2598
5	135422507	rs34835264	G	GA	GA	4215	-0.0667002	0.0214984	-3.10257	0.00193117	0.00228	0.4994
5	135380764	rs6897320	C	T	T	4429	0.0743034	0.024136	3.07853	0.00209295	0.002136	0.2639
5	135424756	rs13186426	C	A	A	4396	0.0646454	0.0210451	3.07175	0.00214112	0.002143	0.4834
5	135433127	rs9327741	G	C	C	4419	-0.102785	0.0335325	-3.06523	0.00218814	0.002123	0.1111
5	135445394	rs5871597	CA	C	C	4465	0.228753	0.074681	3.06307	0.00220384	0.002098	0.0206
5	135441860	rs4976476	T	C	C	4459	0.228272	0.0745251	3.06302	0.00220421	0.002101	0.02074
5	135453635	rs149058347	A	ATT	ATT	4454	0.236791	0.0773398	3.0617	0.002214	0.002101	0.0192
5	135440712	rs9327742	G	A	A	4461	0.228698	0.0748924	3.05369	0.00227381	0.002087	0.02051
5	135436863	rs10044089	C	T	T	4460	0.228704	0.0749011	3.05342	0.00227587	0.002087	0.02052
5	135438388	rs4976366	G	T	T	4460	0.228704	0.0749011	3.05342	0.00227587	0.002087	0.02052
5	135441631	rs4976475	A	G	G	4453	0.227221	0.0745116	3.04947	0.00230593	0.002085	0.02077
5	135378239	rs1989973	C	G	G	4394	0.230638	0.0761729	3.02782	0.00247755	0.002083	0.02014
5	135379612	rs4976464	G	A	A	4428	0.231254	0.077177	2.99641	0.00274694	0.002024	0.01942
5	135402349	rs72794926	A	G	G	4362	-0.284332	0.0951495	-2.98826	0.00282132	0.002044	0.01295
5	135431313	rs7726644	C	T	T	4442	-0.0990991	0.0332901	-2.97684	0.0029281	0.001992	0.1122
5	135419317	rs2158975	C	T	T	4472	0.224664	0.0756837	2.96846	0.00300881	0.001967	0.02001
5	135418325	rs28595855	C	A	A	4461	-0.0973735	0.033168	-2.93577	0.00334421	0.001929	0.112
5	135422227	rs4976474	A	G	G	4481	0.213296	0.0729754	2.92284	0.00348586	0.001904	0.02154
5	135379341	rs4976463	C	A	A	4427	0.225091	0.0773897	2.90854	0.0036493	0.001908	0.01931
5	135429868	rs10071118	C	T	T	4475	0.211952	0.0733677	2.8889	0.00388444	0.001862	0.02134
5	135426747	rs1465238	A	G	G	4477	0.211875	0.0733581	2.88822	0.00389285	0.001861	0.02133
5	135427173	rs1008346	T	G	G	4477	0.211875	0.0733581	2.88822	0.00389285	0.001861	0.02133
5	135426282	rs10056462	G	A	A	4463	-0.0953828	0.0330822	-2.88321	0.00395534	0.00186	0.1134
5	135397974	rs4976469	C	T	T	4471	0.210632	0.0735965	2.86198	0.00422965	0.001829	0.02125
5	135429020	rs7715300	A	G	G	4186	0.107929	0.0377814	2.85668	0.00430206	0.001947	0.09138
5	135424861	rs10063896	G	T	T	4466	-0.094193	0.0330112	-2.85336	0.00434584	0.001821	0.1136
5	135414131	rs2190623	T	G	G	4480	0.203008	0.0716418	2.83365	0.00462258	0.00179	0.02221
5	135415139	rs7706795	G	A	A	4481	0.202869	0.0716336	2.83203	0.00464596	0.001787	0.0222
5	135419046	rs7728385	G	T	T	4498	-0.0914708	0.032581	-2.80749	0.00501445	0.00175	0.1155
5	135408752	rs187025483	T	A	A	4387	-0.531981	0.189521	-2.80698	0.00502289	0.001794	0.003191
5	135414893	rs34134607	T	C	C	4372	-0.0712911	0.0255463	-2.79066	0.00528295	0.001779	0.2161
5	135430668	rs6882422	G	A	A	4357	-0.0960721	0.0346401	-2.77344	0.00557036	0.001763	0.1035
5	135412714	rs2011266	T	C	C	4474	0.195787	0.0711493	2.75179	0.00595103	0.00169	0.02257
5	135411802	rs758042	A	G	G	4480	0.19573	0.071149	2.75099	0.00596548	0.001687	0.02254
5	135405753	rs7720505	T	C	C	4470	0.19441	0.0708357	2.74452	0.00608418	0.001683	0.02282
5	135407248	rs4976363	C	G	G	4480	0.194998	0.0711471	2.74078	0.00615371	0.001675	0.02254
5	135419341	rs13159052	A	C	C	4499	0.0565734	0.0208411	2.71452	0.00666261	0.001636	0.4942
5	135440176	rs10052731	T	C	C	4218	-0.0822478	0.030348	-2.71015	0.00675241	0.001739	0.1449
5	135427082	rs1008345	G	T	T	3890	0.0693672	0.0257165	2.69738	0.00701894	0.001868	0.2578
5	135400096	rs10045924	G	A	A	4478	0.189283	0.0703117	2.69205	0.00712782	0.001616	0.02311
5	135417203	rs4976364	C	A	A	4406	0.0565829	0.021084	2.68369	0.00730875	0.001633	0.4943
5	135396227	rs4976466	T	A	A	4479	0.189616	0.0706734	2.68299	0.00732343	0.001605	0.02288
5	135403790	rs6859210	T	C	C	4482	0.189199	0.070658	2.67767	0.0074407	0.001598	0.02287
5	135436866	rs10035581	A	G	G	4212	-0.081256	0.0303835	-2.67435	0.00751637	0.001696	0.1451
5	135404425	rs6864311	G	A	A	4475	0.186003	0.0703856	2.64263	0.00825515	0.001559	0.02313
5	135422383	rs72794938	C	T	T	4091	0.0708822	0.0268285	2.64205	0.00827196	0.001704	0.2191
5	135427223	rs1334781812	G	A	A	4395	0.0553479	0.0210134	2.63394	0.00846971	0.001577	0.4957
5	135418363	rs770828116	C	T	T	4482	0.187372	0.0719327	2.60482	0.0092225	0.001512	0.02198
5	135442965	rs2006225	G	A	A	4499	-0.0537758	0.0207868	-2.58702	0.00971219	0.001486	0.4861
5	135374201	rs6596279	C	G	G	4395	0.205102	0.0804728	2.54871	0.0108459	0.001477	0.01797
5	135443623	rs740371	G	C	C	4490	-0.0527393	0.0208089	-2.53446	0.0112958	0.001429	0.4855
5	135402598	rs566939757	AAC	A	A	4431	0.174747	0.0695528	2.51244	0.0120252	0.001423	0.02404
5	135384680	rs6596280	A	G	G	4451	0.18421	0.0736485	2.50121	0.0124126	0.001404	0.02134
5	135459812	rs77526400	A	T	T	3858	-0.207002	0.0830262	-2.49321	0.0127009	0.001609	0.01879
5	135420135	rs2215011	G	A	A	4452	-0.0512169	0.0209566	-2.44395	0.0145659	0.00134	0.4956
5	135408523	rs62365991	C	A	A	4418	0.100348	0.0410702	2.44334	0.014591	0.00135	0.07345
5	135370197	rs718041	C	T	T	4401	0.196371	0.0819612	2.39591	0.0166209	0.001303	0.01727
5	135396215	rs41298962	C	A	A	4376	0.654293	0.277161	2.3607	0.0182843	0.001272	0.001485
5	135459624	rs115479142	A	G	G	4379	0.676973	0.288573	2.34594	0.0190237	0.001256	0.00137
5	135418600	rs55715211	C	T	T	4480	0.138787	0.059497	2.33268	0.0197091	0.001214	0.0327
5	135436823	rs74491101	G	A	A	3840	-0.19305	0.0833739	-2.31548	0.0206392	0.001395	0.01875
5	135414065	rs62365992	C	T	T	4437	0.116213	0.0504178	2.30501	0.0212122	0.001197	0.04665
5	135417469	rs189194914	C	T	T	4401	-0.69655	0.31644	-2.2012	0.0277734	0.0011	0.001136
5	135422748	rs72794940	A	G	G	4043	0.0584248	0.0266174	2.19499	0.0282211	0.001191	0.2287
5	135436980	rs12519122	G	C	C	4367	-0.0458626	0.0210363	-2.18016	0.0292985	0.001088	0.4787
5	135439729	rs6863438	G	A	A	4398	-0.0456812	0.0209563	-2.17983	0.0293231	0.00108	0.4786
5	135392507	rs2072239	G	A	A	4071	0.06045	0.0278227	2.17268	0.0298617	0.001159	0.2036
5	135424352	rs6596283	G	A	A	4499	0.0851025	0.0394336	2.15812	0.0309713	0.001035	0.07768
5	135396929	rs45486897	C	T	T	3837	-0.178251	0.0832852	-2.14025	0.0323971	0.001193	0.01876
5	135435801	rs7720483	C	T	T	4302	-0.0448287	0.0211898	-2.11558	0.0344376	0.00104	0.4769
5	135395224	rs1990200	C	G	G	4373	0.327001	0.157087	2.08166	0.0374318	0.0009904	0.004688
5	135447694	rs576360258	G	A	A	4470	0.123973	0.0599021	2.0696	0.0385472	0.0009577	0.03233
5	135440364	rs12521857	G	A	A	4295	-0.0446419	0.0215741	-2.06924	0.0385835	0.0009964	0.4106
5	135441174	rs13182074	C	T	T	4483	-0.0424353	0.0207835	-2.04178	0.0412319	0.0009295	0.4779
5	135408431	rs142702433	G	A	A	4403	-0.295938	0.145042	-2.04035	0.0413746	0.000945	0.005451
5	135461588	rs140059715	G	A	A	4459	0.278996	0.137942	2.02256	0.0431778	0.000917	0.005719
5	135405291	rs70976590	AT	A	A	4400	0.139208	0.0689905	2.01779	0.0436738	0.0009249	0.02432
5	135425929	rs183048224	A	G	G	4415	-0.66708	0.33365	-1.99934	0.0456328	0.000905	0.001019
5	135443924	rs61031632	T	C	C	4229	-0.062345	0.0312094	-1.99764	0.0458199	0.0009432	0.137
5	135386016	rs45451099	G	A	A	3819	-0.163111	0.0818898	-1.99184	0.0464602	0.001038	0.01951
5	135414464	rs2215012	C	T	T	4411	-0.0415945	0.0210873	-1.97249	0.0486158	0.0008817	0.4433
5	135441559	rs12515040	T	C	C	4340	-0.0418119	0.0214592	-1.94843	0.0514274	0.0008744	0.4108
5	135379694	rs145627157	T	A	A	4444	-0.420783	0.21869	-1.92411	0.0544052	0.0008328	0.002363
5	135448004	5:135448004	CT	C	C	4198	-0.0521726	0.0275454	-1.89406	0.0582858	0.0008542	0.1884
5	135427235	rs202163270	G	GTA	GTA	4380	0.434537	0.230104	1.88844	0.0590328	0.0008139	0.002169
5	135402267	rs17690435	G	C	C	4466	-0.23504	0.126726	-1.85471	0.0637033	0.00077	0.007053
5	135402647	rs17690477	C	G	G	4463	-0.234604	0.126748	-1.85095	0.0642426	0.0007674	0.007058
5	135380733	rs553675633	G	T	T	4416	-0.57407	0.316556	-1.81349	0.0698249	0.0007445	0.001132
5	135409124	rs12521108	G	A	A	4381	-0.0380373	0.0211864	-1.79536	0.0726648	0.0007355	0.4449
5	135464182	rs111791293	A	C	C	4367	-0.251294	0.140523	-1.78828	0.0738005	0.0007321	0.00561
5	135411059	rs79450371	T	C	C	4388	-0.536217	0.301916	-1.77605	0.0757941	0.0007187	0.001253
5	135418735	rs145665551	C	T	T	4388	-0.536217	0.301916	-1.77605	0.0757941	0.0007187	0.001253
5	135447185	rs116498335	G	A	A	4460	-0.142752	0.0831655	-1.71648	0.0861432	0.0006605	0.0167
5	135407306	rs11955881	G	A	A	4261	-0.0659432	0.0384338	-1.71576	0.0862784	0.0006907	0.08531
5	135391754	rs189998974	C	A	A	4417	-0.369962	0.218464	-1.69347	0.0904372	0.0006491	0.002377
5	135410746	rs1421078951	C	T	T	4401	0.3719	0.224361	1.65759	0.0974708	0.0006242	0.002272
5	135418054	rs112562452	C	T	T	4406	0.39089	0.25052	1.56032	0.118757	0.0005525	0.001816
5	135395327	rs111479696	C	A	A	4407	0.390732	0.250505	1.55978	0.118884	0.000552	0.001815
5	135398870	rs147650812	T	C	C	4456	0.376973	0.243202	1.55004	0.121203	0.0005391	0.001683
5	135391462	rs188677757	A	G	G	4498	-0.316205	0.21343	-1.48154	0.138532	0.000488	0.002446
5	135394182	rs45583534	G	A	A	4447	0.34034	0.230199	1.47846	0.139355	0.0004915	0.002136
5	135370905	rs45613531	C	T	T	4305	-0.147442	0.0997639	-1.47791	0.139505	0.0005073	0.01161
5	135460354	5:135460354	AAT	A	A	4241	-0.03953	0.0271707	-1.45488	0.145778	0.0004991	0.195
5	135460910	rs34835061	C	T	T	4242	-0.0395161	0.0271638	-1.45473	0.145817	0.0004989	0.1951
5	135461956	rs7709782	T	G	G	4244	-0.0388351	0.0271582	-1.42996	0.152803	0.0004818	0.1951
5	135369592	rs45452692	G	A	A	4309	-0.142161	0.100257	-1.41797	0.156272	0.0004666	0.01149
5	135410981	rs116315830	A	G	G	4375	0.423579	0.302302	1.40118	0.161232	0.0004488	0.001257
5	135441313	rs17748071	G	A	A	3952	0.0401474	0.0289041	1.38899	0.164915	0.0004882	0.1885
5	135460316	rs35833479	C	T	T	4470	-0.0570274	0.0411076	-1.38727	0.165429	0.0004305	0.06957
5	135417896	rs115112193	TTTTG	CTTTG	CTTTG	4382	-0.220319	0.158902	-1.38651	0.165661	0.0004387	0.004336
5	135460330	rs35144150	C	G	G	4468	-0.0564707	0.0410299	-1.37633	0.168788	0.000424	0.06972
5	135401119	rs59239478	C	T	T	4130	0.0639898	0.0484318	1.32123	0.186496	0.0004227	0.05448
5	135402264	rs143690623	C	T	T	4365	-0.381047	0.289006	-1.31847	0.187414	0.0003983	0.001375
5	135410747	rs145401593	G	A	A	4412	0.434307	0.33384	1.30094	0.193346	0.0003836	0.00102
5	135385172	rs34334509	C	T	T	4363	-0.287917	0.223781	-1.2866	0.198302	0.0003794	0.002292
5	135457843	rs34297175	A	AGG	AGG	4221	-0.0347667	0.027339	-1.27169	0.203553	0.0003832	0.1927
5	135378585	rs17169726	A	G	G	4377	0.251582	0.20118	1.25053	0.211172	0.0003573	0.002856
5	135387760	rs45576539	G	GT	GT	4217	0.132149	0.106736	1.2381	0.215749	0.0003635	0.009841
5	135372851	rs45595937	C	G	G	4388	-0.146414	0.118804	-1.2324	0.217866	0.0003462	0.007976
5	135448505	rs2346361	G	T	T	4220	0.0258003	0.0216569	1.19132	0.233595	0.0003364	0.4489
5	135379390	rs114799126	C	T	T	4450	0.290762	0.2503	1.16165	0.245439	0.0003033	0.001798
5	135380381	rs45481693	C	A	A	4390	-0.13511	0.116387	-1.16087	0.245757	0.000307	0.008314
5	135404968	rs187053832	T	A	A	4364	-0.360192	0.316513	-1.138	0.255183	0.0002968	0.001146
5	135367220	rs2237065	G	A	A	4170	-0.0243599	0.0216618	-1.12456	0.260842	0.0003033	0.47
5	135453493	rs2548979	G	A	A	4159	-0.0264353	0.0236401	-1.11824	0.263529	0.0003007	0.2908
5	135427375	rs189204853	T	G	G	4407	-0.236802	0.213753	-1.10783	0.267996	0.0002785	0.002496
5	135447693	rs4334882	C	T	T	4088	0.0508249	0.0464323	1.0946	0.273756	0.0002931	0.05908
5	135427212	rs200131443	C	CAT	CAT	4373	0.265126	0.242911	1.09145	0.275135	0.0002725	0.001944
5	135460165	rs1311234211	C	A	A	4484	0.166791	0.15314	1.08914	0.276149	0.0002646	0.004795
5	135451088	rs75310831	CAT	C	C	4121	-0.0257405	0.0236548	-1.08817	0.276583	0.0002874	0.2919
5	135390366	rs144900214	G	A	A	4458	-0.249534	0.229462	-1.08748	0.276885	0.0002653	0.002131
5	135419721	rs116703382	G	A	A	4434	-0.123062	0.11319	-1.08721	0.277002	0.0002666	0.008457
5	135444331	rs740370	A	C	C	4400	0.110037	0.101306	1.08619	0.277456	0.0002682	0.01136
5	135434085	rs142385716	G	A	A	4391	0.201776	0.186124	1.0841	0.278381	0.0002677	0.003302
5	135456980	rs2548983	G	C	C	4188	-0.0253094	0.0234828	-1.07779	0.281192	0.0002774	0.2929
5	135450333	rs1383885529	G	A	A	4113	-0.0255046	0.0236706	-1.07748	0.281328	0.0002823	0.2921
5	135455743	rs2529603	C	T	T	4180	-0.0249402	0.0234933	-1.06159	0.288483	0.0002697	0.2927
5	135447746	rs34082824	T	C	C	3960	-0.0234824	0.0221788	-1.05878	0.289767	0.0002831	0.4537
5	135438985	rs35133323	T	C	C	4359	-0.0462262	0.0436914	-1.05802	0.290106	0.0002569	0.06171
5	135456085	rs2906829	C	T	T	4187	-0.0248173	0.023487	-1.05664	0.290738	0.0002667	0.2928
5	135455791	rs34672342	T	TA	TA	4184	-0.0244272	0.0234986	-1.03952	0.298625	0.0002583	0.2929
5	135455658	rs2548982	A	G	G	4180	-0.0242357	0.0234946	-1.03155	0.302345	0.0002546	0.2928
5	135439723	rs17691317	T	C	C	4256	-0.0641222	0.0621722	-1.03136	0.302429	0.00025	0.03078
5	135382989	rs1442	G	C	C	4266	-0.0219247	0.0214492	-1.02217	0.30676	0.000245	0.4757
5	135453713	rs2548980	A	G	G	4153	-0.0239465	0.023581	-1.0155	0.309928	0.0002484	0.2926
5	135456638	rs62366014	A	G	G	4415	0.103233	0.101849	1.01359	0.310833	0.0002328	0.01121
5	135459494	rs1990198	G	C	C	4207	-0.0234533	0.0234648	-0.999512	0.317604	0.0002375	0.2931
5	135457499	rs2906837	A	G	G	4180	-0.0234759	0.0234904	-0.999383	0.317667	0.000239	0.2933
5	135453930	rs2906830	T	C	C	4157	-0.0235027	0.0235551	-0.997775	0.318447	0.0002395	0.2929
5	135447745	rs201987599	T	TC	TC	4358	0.213643	0.214312	0.996881	0.318878	0.0002281	0.002524
5	135424517	rs114920499	G	A	A	4338	0.127439	0.127958	0.995941	0.319334	0.0002287	0.006685
5	135381910	rs7723865	T	A	A	4378	0.287922	0.289611	0.994169	0.320195	0.0002258	0.00137
5	135396907	rs45604642	G	A	A	4491	0.134536	0.135564	0.992419	0.321047	0.0002194	0.006123
5	135410969	rs34328729	G	T	T	4395	-0.040937	0.0419452	-0.975964	0.329136	0.0002168	0.06689
5	135424109	rs6877457	G	T	T	4385	0.230832	0.236519	0.975955	0.329141	0.0002173	0.002052
5	135400035	rs13189180	A	G	G	4453	-0.0202591	0.0208784	-0.970338	0.331931	0.0002115	0.4798
5	135394071	rs114400309	G	A	A	4343	0.125798	0.12995	0.968048	0.333074	0.0002158	0.006447
5	135454173	rs2548981	A	G	G	4158	-0.0225977	0.023543	-0.959847	0.337188	0.0002216	0.293
5	135458208	rs1244672396	T	C	C	4183	-0.0225128	0.0234874	-0.958505	0.337864	0.0002197	0.2932
5	135458407	rs2906835	A	G	G	4185	-0.0224878	0.0234844	-0.957565	0.338338	0.0002192	0.2932
5	135395410	rs76629798	G	A	A	4414	0.0837998	0.0887952	0.943743	0.345353	0.0002018	0.01461
5	135437006	rs17691276	A	G	G	4319	-0.0870085	0.092905	-0.936532	0.349052	0.0002031	0.01378
5	135434609	rs12654032	A	G	G	4360	-0.037922	0.0420985	-0.900792	0.367749	0.0001862	0.06743
5	135464722	rs1558093	A	G	G	4226	-0.0207347	0.0234244	-0.885175	0.376112	0.0001855	0.2942
5	135464247	rs2906831	T	C	C	4224	-0.020655	0.0234258	-0.881718	0.37798	0.0001841	0.2942
5	135461201	rs2906834	T	C	C	4207	-0.0203048	0.023461	-0.865474	0.386828	0.0001781	0.2942
5	135461335	rs2906833	T	A	A	4208	-0.0202907	0.0234571	-0.865015	0.38708	0.0001779	0.2942
5	135461374	rs2906832	G	A	A	4208	-0.0202907	0.0234571	-0.865015	0.38708	0.0001779	0.2942
5	135464131	rs2548978	A	G	G	4222	-0.0201937	0.0234277	-0.861957	0.38876	0.000176	0.2941
5	135391093	rs116277442	A	G	G	4397	0.272367	0.316929	0.859394	0.39017	0.000168	0.001137
5	135367603	rs2237066	T	C	C	4498	0.0171724	0.0207481	0.827664	0.407905	0.0001523	0.4946
5	135453105	rs191641852	C	T	T	4406	0.135985	0.165137	0.823465	0.410288	0.0001539	0.004199
5	135386000	rs181276118	G	A	A	4409	0.155593	0.189848	0.81957	0.412506	0.0001524	0.003175
5	135445103	rs141253755	T	G	G	4410	0.154356	0.189951	0.81261	0.416486	0.0001498	0.003175
5	135366485	rs62364447	C	T	T	4396	0.0846647	0.105129	0.805337	0.420669	0.0001476	0.01035
5	135446514	5:135446514	GA	G	G	4217	0.0754496	0.0951171	0.793228	0.427689	0.0001493	0.01269
5	135445454	rs1276941977	A	G	G	4321	-0.0733855	0.0932749	-0.786766	0.431462	0.0001433	0.01365
5	135417341	rs74555710	C	T	T	4276	-0.0404224	0.0523967	-0.771468	0.440472	0.0001392	0.04291
5	135396093	rs116415474	C	A	A	4459	-0.116708	0.151608	-0.769798	0.441461	0.0001329	0.00471
5	135458686	rs115843255	G	A	A	4412	-0.125641	0.169619	-0.740723	0.458901	0.0001244	0.003966
5	135437461	rs1378309819	T	C	C	4220	0.0705663	0.0956435	0.737806	0.460673	0.000129	0.01256
5	135384443	rs916951	G	A	A	4449	0.0147614	0.0208662	0.70743	0.479336	0.0001125	0.4871
5	135423571	rs139897010	G	A	A	4465	0.121191	0.174901	0.692909	0.488403	0.0001076	0.003695
5	135386382	rs11959305	C	A	A	4248	-0.0369783	0.0545728	-0.677596	0.498065	0.0001081	0.04025
5	135427264	rs1427869947	T	C	C	4452	0.0484521	0.0718129	0.674699	0.499902	0.0001023	0.02212
5	135452287	rs146089298	C	T	T	4407	0.143928	0.21369	0.673538	0.500641	0.000103	0.002496
5	135366684	rs11242307	G	A	A	3987	-0.0498142	0.0759954	-0.655489	0.512191	0.0001078	0.02182
5	135381291	rs7702780	A	T	T	4318	0.0661571	0.101671	0.650695	0.515278	9.809e-05	0.01123
5	135372409	rs146533188	G	A	A	4404	0.146603	0.250615	0.584974	0.558595	7.773e-05	0.001817
5	135427522	rs188450367	G	A	A	4372	-0.0786825	0.135008	-0.582797	0.56006	7.772e-05	0.00629
5	135461535	rs75214087	T	C	C	4500	0.0793225	0.136917	0.579348	0.562383	7.462e-05	0.006
5	135393138	rs17689879	T	C	C	4434	0.0115965	0.0209096	0.554602	0.579195	6.94e-05	0.4867
5	135421358	rs78601608	A	G	G	4407	0.145441	0.267615	0.54347	0.586834	6.705e-05	0.001588
5	135370317	rs143942704	G	A	A	4385	0.116158	0.213823	0.543244	0.58699	6.733e-05	0.002509
5	135432309	rs181018777	G	A	A	4465	0.0881477	0.165268	0.533361	0.59381	6.374e-05	0.004143
5	135435780	rs184752817	C	T	T	4129	-0.125171	0.235951	-0.530496	0.595796	6.819e-05	0.00218
5	135389433	rs13159365	T	C	C	4448	0.0106915	0.0208586	0.512571	0.608277	5.909e-05	0.487
5	135427099	rs115282530	A	G	G	4390	-0.056852	0.112772	-0.50413	0.614195	5.792e-05	0.008884
5	135375086	rs149778721	C	T	T	4378	-0.126026	0.277824	-0.453617	0.650127	4.702e-05	0.001485
5	135446365	rs191668256	T	C	C	4414	-0.105812	0.242838	-0.435732	0.663053	4.303e-05	0.001926
5	135425785	rs143152483	C	A	A	4403	0.095331	0.21881	0.435679	0.663091	4.313e-05	0.002385
5	135458315	rs143505559	T	A	A	4405	0.0953351	0.21897	0.435379	0.663308	4.305e-05	0.002384
5	135423936	rs180973068	A	G	G	4377	-0.10524	0.249683	-0.421496	0.673414	4.061e-05	0.001828
5	135463769	rs2548977	T	C	C	4142	-0.00875287	0.0215676	-0.405834	0.684885	3.978e-05	0.4766
5	135425496	rs72794942	C	T	T	4383	-0.0381758	0.0991411	-0.385065	0.700208	3.384e-05	0.01164
5	135445040	rs192004092	G	A	A	4414	-0.104543	0.289015	-0.361722	0.717577	2.966e-05	0.001359
5	135395656	rs191096524	C	G	G	4398	-0.0850787	0.242658	-0.350611	0.725897	2.796e-05	0.001933
5	135380365	rs147754719	G	A	A	4391	-0.0872741	0.289133	-0.301847	0.762783	2.076e-05	0.001366
5	135430725	rs116621865	G	A	A	4389	0.0735558	0.250101	0.294104	0.768692	1.972e-05	0.001823
5	135425143	rs115799033	C	T	T	4238	-0.0304237	0.110687	-0.274862	0.783436	1.783e-05	0.009792
5	135432341	rs139243135	G	C	C	4377	0.0283347	0.108905	0.260178	0.794739	1.547e-05	0.009481
5	135448075	rs116338317	C	T	T	3951	-0.017571	0.0681863	-0.257692	0.796658	1.682e-05	0.02847
5	135444308	rs182480776	A	G	G	4387	-0.0606864	0.258406	-0.234849	0.814337	1.258e-05	0.00171
5	135449537	rs76660457	C	G	G	4187	0.0283795	0.120879	0.234776	0.814394	1.317e-05	0.008359
5	135377566	rs7719624	C	T	T	4354	-0.00413767	0.021222	-0.194971	0.845425	8.735e-06	0.4623
5	135371346	rs188883827	T	C	C	4408	-0.0454368	0.301639	-0.150633	0.880272	5.15e-06	0.001248
5	135383515	rs182454187	C	T	T	4408	-0.0454368	0.301639	-0.150633	0.880272	5.15e-06	0.001248
5	135377802	rs1989972	A	C	C	4370	-0.00306487	0.0211507	-0.144906	0.884792	4.807e-06	0.464
5	135402117	rs17690417	G	A	A	4435	-0.0209372	0.145163	-0.144232	0.885324	4.693e-06	0.005411
5	135377349	rs2107331	C	A	A	4346	-0.0028391	0.0212444	-0.13364	0.893693	4.111e-06	0.462
5	135436231	rs540906511	C	A	A	4401	-0.0354712	0.267734	-0.132487	0.894605	3.99e-06	0.001591
5	135396084	rs10042825	A	T	T	4461	-0.00272142	0.0207365	-0.131238	0.895593	3.863e-06	0.471
5	135422256	rs565554905	A	G	G	4386	0.0382154	0.316882	0.120598	0.904015	3.318e-06	0.00114
5	135396452	rs13168506	A	G	G	4495	0.00236229	0.0207161	0.114032	0.909218	2.894e-06	0.4928
5	135396468	rs13188659	T	A	A	4494	0.00236118	0.0207184	0.113965	0.90927	2.891e-06	0.4928
5	135395827	rs398093767	C	G	G	4466	-0.00232116	0.0207248	-0.111999	0.910829	2.81e-06	0.4708
5	135395864	rs6894815	G	C	C	4466	-0.00232116	0.0207248	-0.111999	0.910829	2.81e-06	0.4708
5	135397018	rs2302038	T	C	C	4488	0.00230088	0.0207278	0.111005	0.911618	2.747e-06	0.493
5	135394903	rs35151677	G	A	A	4250	-0.0368074	0.332886	-0.110571	0.911962	2.878e-06	0.001059
5	135396669	rs6880837	T	C	C	4496	0.00227277	0.0207168	0.109706	0.912647	2.678e-06	0.4927
5	135377730	rs2282791	T	G	G	4336	-0.00208341	0.0212649	-0.0979741	0.921957	2.215e-06	0.4607
5	135395203	rs1990201	T	C	C	4441	-0.00188804	0.0207678	-0.0909116	0.927567	1.862e-06	0.4716
5	135430712	rs34111967	T	C	C	4428	0.00707367	0.0783152	0.0903231	0.928035	1.843e-06	0.01886
5	135396292	rs10064478	T	G	G	4471	-0.00182912	0.0207176	-0.0882884	0.929651	1.744e-06	0.4708
5	135393754	rs3792900	T	C	C	4452	-0.00157066	0.0208252	-0.075421	0.939883	1.278e-06	0.4648
5	135418598	5:135418598	AC	A	A	4427	0.016407	0.242434	0.0676761	0.946047	1.035e-06	0.00192
5	135415821	rs34577747	G	T	T	4396	0.00413612	0.0861503	0.0480106	0.96171	5.246e-07	0.01581
5	135395825	5:135395825	TC	T	T	4445	0.000904424	0.0207279	0.0436332	0.965199	4.285e-07	0.4695
5	135395543	rs1990199	G	C	C	4453	-0.000846409	0.0207573	-0.0407765	0.967476	3.736e-07	0.4711
5	135398450	rs148829865	T	C	C	4400	-0.0099	0.258694	-0.0382692	0.969475	3.33e-07	0.001705
5	135375473	rs4141306	A	G	G	4358	-0.000510052	0.02111	-0.0241617	0.980725	1.34e-07	0.4688
5	135464708	rs183450115	G	A	A	4412	-0.00387327	0.20925	-0.0185103	0.985233	7.769e-08	0.002607
5	135446554	rs17169841	T	C	C	3932	-0.000378611	0.0235833	-0.0160542	0.987192	6.558e-08	0.344
5	135395433	rs6893691	A	G	G	4451	-0.000141779	0.0207556	-0.00683088	0.99455	1.049e-08	0.471

## Sheet: ST5
Chr	Position	Variant	REF	ALT	BETA	SE	P	R2	MAF	Ensembl most severe consequence
5	135414280	rs2190622	A	G	0.100105	0.0218132	4.57054e-06	0.004661	0.3621	intergenic
5	135414455	rs4246798	A	G	0.100329	0.0218631	4.57629e-06	0.004668	0.3612	intergenic
5	135414510	rs4246799	G	A	0.0996906	0.0218765	5.32765e-06	0.004607	0.3609	intergenic
5	135415726	rs2346019	A	G	0.101005	0.0221707	5.36087e-06	0.00471	0.361	regulatory - overlaps CTCF region
5	135407572	rs4976470	A	G	0.0991906	0.0221942	8.04732e-06	0.004495	0.3557	intergenic
5	135408325	rs4976471	T	A	0.0988324	0.0221791	8.55218e-06	0.004465	0.3557	intergenic
5	135413026	rs7724672	A	G	0.0979675	0.0220042	8.70678e-06	0.004425	0.3594	intergenic
5	135406658	rs2058043	A	G	0.0981873	0.0222334	1.02849e-05	0.004396	0.3552	regulatory - Promoter Flanking Region
5	135412675	rs35137944	A	G	0.0972752	0.0220321	1.03324e-05	0.00436	0.359	intergenic
5	135412195	rs10079215	A	G	0.0972264	0.022074	1.08487e-05	0.004344	0.3587	intergenic
5	135406894	rs2058042	G	A	0.0977561	0.0222324	1.12329e-05	0.004355	0.3549	regulatory - Promoter Flanking Region
5	135406459	rs7725702	C	G	0.0974588	0.0222267	1.18806e-05	0.00433	0.355	regulatory - Promoter Flanking Region
5	135406534	rs7725447	G	A	0.0974401	0.0222304	1.19668e-05	0.004328	0.3548	regulatory - Promoter Flanking Region
5	135409014	rs6861956	T	C	0.09617	0.0221719	1.47332e-05	0.004227	0.356	intergenic
5	135422864	rs11242313	G	A	0.0868281	0.0209333	3.41885e-05	0.003851	0.4865	intergenic
5	135422443	rs11242311	T	C	0.0861965	0.0209203	3.85358e-05	0.003789	0.4875	intergenic
5	135403529	rs6899012	G	A	0.0925989	0.0224907	3.90387e-05	0.003756	0.3245	regulatory - transcription factor binding site
5	135435140	rs1544486	C	T	0.0872955	0.0212562	4.08631e-05	0.003922	0.4907	intergenic
5	135404173	rs9986124	G	T	0.0927898	0.0225975	4.09397e-05	0.003752	0.3242	intergenic
5	135402852	rs11956252	G	C	0.092445	0.0225304	4.14838e-05	0.003736	0.3241	regulatory - CTCF binding site + flanking region
5	135422738	rs10900844	A	G	0.0857687	0.0209068	4.16135e-05	0.003763	0.4867	intergenic
5	135403745	rs74634331	AGTG	AG	0.0923806	0.0225333	4.20932e-05	0.00373	0.3241	intergenic
5	135422598	rs11242312	G	A	0.0856849	0.0209024	4.21783e-05	0.003749	0.4866	intergenic
5	135423029	rs11242314	T	C	0.0856193	0.0209349	4.39429e-05	0.003761	0.4861	intergenic
5	135429640	rs1558095	C	T	0.0859495	0.021025	4.4295e-05	0.003791	0.4876	intergenic
5	135404613	rs9986287	T	C	0.0927587	0.0227557	4.65618e-05	0.003727	0.3236	intergenic
5	135422507	rs34835264	G	GA	-0.0871004	0.0215194	5.26922e-05	0.003873	0.4994	intergenic
5	135418032	rs917303	G	A	0.090499	0.0223945	5.40987e-05	0.003685	0.3413	regulatory - CTCF binding site + flanking region
5	135422698	rs10900843	G	A	0.0844148	0.0209452	5.66423e-05	0.003636	0.4861	intergenic
5	135431590	rs1203219753	A	G	0.0846201	0.0210267	5.80788e-05	0.00368	0.4877	intergenic
5	135419159	rs4976473	C	A	0.0836222	0.0208617	6.21223e-05	0.003569	0.4857	regulatory - CTCF binding site
5	135424922	rs1465239	A	G	0.0840652	0.0209804	6.25487e-05	0.003619	0.4881	intergenic
5	135418717	rs4976472	G	C	0.0834429	0.0208878	6.57825e-05	0.003553	0.4856	intergenic
5	135424847	5:135424847	A	AAT	0.0834571	0.0209647	6.97746e-05	0.003574	0.4864
5	135417898	rs12653557	G	T	0.0832377	0.0209863	7.41529e-05	0.003536	0.4856	regulatory - CTCF binding site + flanking region
5	135427371	rs1974552	T	A	0.0886061	0.0224509	8.05026e-05	0.003571	0.3419	intergenic
5	135415300	rs2346018	C	A	0.0887484	0.0225146	8.21227e-05	0.003521	0.3325	regulatory - CTCF binding site + Promoter
5	135424756	rs13186426	C	A	0.0828181	0.0210564	8.51285e-05	0.003508	0.4834	regulatory - Promoter Flanking Region
5	135414866	rs17169806	C	T	0.0870549	0.0224001	0.000103242	0.003396	0.3328	intergenic
5	135415064	rs62365993	A	G	0.087032	0.0224307	0.000105959	0.003391	0.3329	regulatory - Promoter
5	135411281	rs11749522	C	T	0.0870485	0.0224631	0.000108088	0.003382	0.3345	regulatory - CTCF binding site + Enhancer - TF binding site, EBF1
5	135410863	rs11742191	A	G	0.0867764	0.0224829	0.000115161	0.003357	0.3327	intergenic
5	135378781	rs3805700	A	G	0.0927513	0.024122	0.000122205	0.003342	0.2642	intron variant - NMD transcript variant + Promoter Flanking Region
